# Supplementary material for: Four new troglophilic species of Loxosceles Heinecken & Lowe, 1832: contributions to the knowledge of recluse spiders from Brazilian caves (Araneae, Sicariidae)
Source: Zookeys. 2018 Dec 13;(806):47–72. doi: 10.3897/zookeys.806.27404 (PMC6302074; doi:10.3897/zookeys.806.27404)
Supplement: XML Treatment for Loxosceles ericsoni [file zookeys.806.27404-treatment1.xml]

<!DOCTYPE tp:taxon-treatment
  PUBLIC "-//TaxonX//DTD Taxonomic Treatment Publishing DTD v0 20100105//EN" "tax-treatment-NSO.dtd">
<tp:taxon-treatment xmlns:tp="http://www.plazi.org/taxpub"><tp:treatment-meta><kwd-group><label>Taxon classification</label><kwd><named-content xmlns:xlink="http://www.w3.org/1999/xlink" content-type="kingdom">Animalia</named-content></kwd><kwd><named-content xmlns:xlink="http://www.w3.org/1999/xlink" content-type="order">Araneae</named-content></kwd><kwd><named-content xmlns:xlink="http://www.w3.org/1999/xlink" content-type="family">Sicariidae</named-content></kwd></kwd-group><mixed-citation publication-type="journal"><person-group><name><surname>Bertani</surname><given-names>Rogério</given-names></name><name><surname>von Schimonsky</surname><given-names>Diego M.</given-names></name><name><surname>Gallão</surname><given-names>Jonas E.</given-names></name><name><surname>Bichuette</surname><given-names>Maria E.</given-names></name></person-group><article-title>Four new troglophilic species of <italic><tp:taxon-name><tp:taxon-name-part taxon-name-part-type="genus" reg="Loxosceles">Loxosceles</tp:taxon-name-part></tp:taxon-name></italic> Heinecken &amp; Lowe, 1832: contributions to the knowledge of recluse spiders from Brazilian caves (<tp:taxon-name><tp:taxon-name-part taxon-name-part-type="order">Araneae</tp:taxon-name-part></tp:taxon-name>, <tp:taxon-name><tp:taxon-name-part taxon-name-part-type="family">Sicariidae</tp:taxon-name-part></tp:taxon-name>)</article-title><source>Zookeys</source><day>13</day><month>12</month><year>2018</year><volume>2018</volume><issue>806</issue><fpage>47</fpage><lpage>72</lpage><pub-id pub-id-type="doi">10.3897/zookeys.806.27404</pub-id></mixed-citation></tp:treatment-meta><tp:nomenclature><tp:taxon-name>
            <tp:taxon-name-part taxon-name-part-type="genus" reg="Loxosceles">Loxosceles</tp:taxon-name-part>
            <tp:taxon-name-part taxon-name-part-type="species" reg="ericsoni">ericsoni</tp:taxon-name-part>
            <object-id xmlns:xlink="http://www.w3.org/1999/xlink" content-type="zoobank" xlink:type="simple">http://zoobank.org/E39A83F9-474A-4657-ABB8-5F914EA6416F</object-id>
          </tp:taxon-name><tp:taxon-authority>Bertani, von Schimonsky &amp; Gallão</tp:taxon-authority><tp:taxon-status xmlns:xlink="http://www.w3.org/1999/xlink" xlink:type="simple">sp. n.</tp:taxon-status><xref ref-type="fig" rid="F1">Figs 1</xref><xref ref-type="fig" rid="F3">, 7–12</xref><xref ref-type="fig" rid="F4">, 13–17</xref><xref ref-type="fig" rid="F13">, 55</xref></tp:nomenclature><tp:treatment-sec sec-type="type material" id="SECID0EHOAE"><title>Type material.</title><p>Male holotype (<named-content xmlns:xlink="http://www.w3.org/1999/xlink" content-type="dwc:institutional_code" xlink:type="simple">MZUSP</named-content> 74427) and female paratype (<named-content xmlns:xlink="http://www.w3.org/1999/xlink" content-type="dwc:institutional_code" xlink:type="simple">MZUSP</named-content> 74429), BRAZIL: <italic>Minas Gerais</italic>, Januária, Epigean Janelão Cave (<named-content xmlns:xlink="http://www.w3.org/1999/xlink" content-type="dwc:verbatimCoordinates" xlink:type="simple"><named-content content-type="geo-json" specific-use="{&#34;type&#34;:&#34;Point&#34;,&#34;coordinates&#34;:[-44.233333,-15.100000]}" id="NCID0E3OAE" xlink:type="simple">15°06'S, 44°14'W</named-content></named-content>) 600 m a.s.l., M.E. Bichuette, P.P. Rizzato, and J.E. Gallão leg., 22.vii.2012; Boquete Cave (<named-content xmlns:xlink="http://www.w3.org/1999/xlink" content-type="dwc:verbatimCoordinates" xlink:type="simple"><named-content content-type="geo-json" specific-use="{&#34;type&#34;:&#34;Point&#34;,&#34;coordinates&#34;:[-44.283333,-15.066667]}" id="NCID0EEPAE" xlink:type="simple">15°04'S, 44°17'W</named-content></named-content>) 681 m a.s.l., 1 female paratype, same collectors and date (<named-content xmlns:xlink="http://www.w3.org/1999/xlink" content-type="dwc:institutional_code" xlink:type="simple">MZUSP</named-content> 74430); Bonita Cave (<named-content xmlns:xlink="http://www.w3.org/1999/xlink" content-type="dwc:verbatimCoordinates" xlink:type="simple"><named-content content-type="geo-json" specific-use="{&#34;type&#34;:&#34;Point&#34;,&#34;coordinates&#34;:[-44.233333,-15.100000]}" id="NCID0ERPAE" xlink:type="simple">15°06'S, 44°14'W</named-content></named-content>) 661 m a.s.l., paratypes 4 females, same collectors and date (<abbrev xmlns:xlink="http://www.w3.org/1999/xlink" content-type="institution" xlink:title="Laboratório de Estudos Subterrâneos, Universidade Federal de São Carlos, São Carlos" id="ABBRID0EWPAE" xlink:type="simple">LES</abbrev> 14592).</p></tp:treatment-sec><tp:treatment-sec sec-type="material" id="SECID0E2PAE"><title>Other material examined.</title><p>BRAZIL, <italic>Minas Gerais</italic>: Januária, epigean habitats near Janelão Cave (<named-content xmlns:xlink="http://www.w3.org/1999/xlink" content-type="dwc:verbatimCoordinates" xlink:type="simple"><named-content content-type="geo-json" specific-use="{&#34;type&#34;:&#34;Point&#34;,&#34;coordinates&#34;:[-44.233333,-15.100000]}" id="NCID0EGQAE" xlink:type="simple">15°06'S, 44°14'W</named-content></named-content>) 600 m a.s.l., 2 immatures, M.E. Bichuette, P.P. Rizzato and J.E. Gallão leg., 22.vii.2012 (<named-content xmlns:xlink="http://www.w3.org/1999/xlink" content-type="dwc:institutional_code" xlink:type="simple">MZUSP</named-content> 74428); Boquete Cave, 681 m a.s.l., 1 female, 2 immatures, M.E. Bichuette, P.P. Rizzato, and J.E. Gallão leg., 23.vii.2012 (<abbrev xmlns:xlink="http://www.w3.org/1999/xlink" content-type="institution" xlink:title="Laboratório de Estudos Subterrâneos, Universidade Federal de São Carlos, São Carlos" id="ABBRID0EQQAE" xlink:type="simple">LES</abbrev> 14593), 2 immatures, same collectors and date (<named-content xmlns:xlink="http://www.w3.org/1999/xlink" content-type="dwc:institutional_code" xlink:type="simple">MZUSP</named-content> 74431); Bonita Cave, 681 m a.s.l., 3 immatures, same collectors and date (<abbrev xmlns:xlink="http://www.w3.org/1999/xlink" content-type="institution" xlink:title="Laboratório de Estudos Subterrâneos, Universidade Federal de São Carlos, São Carlos" id="ABBRID0E1QAE" xlink:type="simple">LES</abbrev> 14594).</p></tp:treatment-sec><tp:treatment-sec sec-type="diagnosis" id="SECID0E6QAE"><title>Diagnosis.</title><p>Males of <italic><tp:taxon-name><tp:taxon-name-part taxon-name-part-type="genus" reg="Loxosceles">Loxosceles</tp:taxon-name-part><tp:taxon-name-part taxon-name-part-type="species" reg="ericsoni">ericsoni</tp:taxon-name-part></tp:taxon-name></italic> sp. n. resemble those of <italic><tp:taxon-name><tp:taxon-name-part taxon-name-part-type="genus" reg="Loxosceles">L.</tp:taxon-name-part><tp:taxon-name-part taxon-name-part-type="species" reg="karstica">karstica</tp:taxon-name-part></tp:taxon-name></italic> sp. n. by the palpal tibia length being less than 2 and more than 1.4 times the palpal cymbium length. They can be distinguished from <italic><tp:taxon-name><tp:taxon-name-part taxon-name-part-type="genus" reg="Loxosceles">L.</tp:taxon-name-part><tp:taxon-name-part taxon-name-part-type="species" reg="karstica">karstica</tp:taxon-name-part></tp:taxon-name></italic> sp. n. by the longer cymbium and slender embolus (Figs <xref ref-type="fig" rid="F3">11</xref>, <xref ref-type="fig" rid="F3">12</xref>). Females of <italic><tp:taxon-name><tp:taxon-name-part taxon-name-part-type="genus" reg="Loxosceles">L.</tp:taxon-name-part><tp:taxon-name-part taxon-name-part-type="species" reg="ericsoni">ericsoni</tp:taxon-name-part></tp:taxon-name></italic> sp. n. differ from those of all other <italic><tp:taxon-name><tp:taxon-name-part taxon-name-part-type="genus" reg="Loxosceles">Loxosceles</tp:taxon-name-part></tp:taxon-name></italic> species by the extremely narrow sclerotized transversal plate and the two straight, very long, and slender receptacles (Figs <xref ref-type="fig" rid="F4">15–17</xref>).</p><fig id="F3" position="float" orientation="portrait"><label>Figures 7–12.</label><caption><p><italic><tp:taxon-name><tp:taxon-name-part taxon-name-part-type="genus" reg="Loxosceles">Loxosceles</tp:taxon-name-part><tp:taxon-name-part taxon-name-part-type="species" reg="ericsoni">ericsoni</tp:taxon-name-part></tp:taxon-name></italic> sp. n., holotype male (<named-content xmlns:xlink="http://www.w3.org/1999/xlink" content-type="dwc:institutional_code" xlink:type="simple">MZUSP</named-content> 74427) <bold>7</bold> carapace and palp <bold>8−10</bold> left palpal bulb <bold>8</bold> dorsal <bold>9</bold> retrolateral <bold>10</bold> prolateral <bold>11, 12</bold> left palp <bold>11</bold> prolateral <bold>12</bold> retrolateral. Scale bar: 1 mm.</p></caption><graphic xmlns:xlink="http://www.w3.org/1999/xlink" xlink:href="zookeys-806-047-g003.jpg" position="float" orientation="portrait" xlink:type="simple" id="oo_249564.jpg"/></fig></tp:treatment-sec><tp:treatment-sec sec-type="description" id="SECID0ERUAE"><title>Description.</title><p><italic>Male holotype</italic>: Total length 6.85. Carapace 3.20 long, 3.04 wide. Eye sizes and interdistances: <abbrev xmlns:xlink="http://www.w3.org/1999/xlink" xlink:title="anterior lateral eye" id="ABBRID0EZUAE" xlink:type="simple">ALE</abbrev> 0.23, <abbrev xmlns:xlink="http://www.w3.org/1999/xlink" xlink:title="posterior median eye" id="ABBRID0E4UAE" xlink:type="simple">PME</abbrev> 0.21, <abbrev xmlns:xlink="http://www.w3.org/1999/xlink" xlink:title="posterior lateral eye" id="ABBRID0EBVAE" xlink:type="simple">PLE</abbrev> 0.22, <abbrev xmlns:xlink="http://www.w3.org/1999/xlink" xlink:title="posterior median eye" id="ABBRID0EFVAE" xlink:type="simple">PME</abbrev>-<abbrev xmlns:xlink="http://www.w3.org/1999/xlink" xlink:title="posterior lateral eye" id="ABBRID0EJVAE" xlink:type="simple">PLE</abbrev> 0.04, <abbrev xmlns:xlink="http://www.w3.org/1999/xlink" xlink:title="posterior median eye" id="ABBRID0ENVAE" xlink:type="simple">PME</abbrev>-<abbrev xmlns:xlink="http://www.w3.org/1999/xlink" xlink:title="anterior lateral eye" id="ABBRID0ERVAE" xlink:type="simple">ALE</abbrev> 0.25; clypeus 0.35. Leg formula II, I, IV, III. Leg lengths: leg I: femur 8.73, patella 1.23, tibia 10.71, metatarsus 10.68, tarsus 1.93, total 33.28; II (right leg, left missing): 11.87, 1.27, 15.01, 15.80, 1.70, 45.65; III: 8.46, 1.15, 8.65, 11.22, 1.59, 31.07; IV: 9.29, 1.23, 9.73, 12.42, 1.80, 34.47. Palp: femur 1.53 long, 0.27 wide; patella 0.45 long, 0.32 wide; tibia 0.87 long, 0.35 wide; cymbium 0.62 long, 0.33 wide. Labium 0.63 long, 0.56 wide. Sternum 1.58 long, 1.60 wide. Femur I 2.7 times as long, tibia I 3.3 times as long and leg I 10.4 as long as carapace. Palpal femur 5.6 times longer than wide, tibia 2.5 times longer than wide, cymbium longer than wide (Figs <xref ref-type="fig" rid="F3">11</xref>, <xref ref-type="fig" rid="F3">12</xref>). Bulb suboval and slightly longer than half cymbium length. Embolus slender, long, gently curved and ending in a short and steep curvature on apex, approximately 2.4 times longer than bulb length in retrolateral view, without carina (Figs <xref ref-type="fig" rid="F3">8–10</xref>). Cephalic region of carapace with some sparse long setae (Fig. <xref ref-type="fig" rid="F3">7</xref>). Carapace with light brown pars cephalica and border (Fig. <xref ref-type="fig" rid="F3">7</xref>). Legs and palp light brown, covered by short, greyish setae. Coxae, endites, and sternum light brown.</p><p><italic>Female paratype</italic>: Total length 9.37. Carapace 4.04 long, 3.55 wide. Eye sizes and interdistances: <abbrev xmlns:xlink="http://www.w3.org/1999/xlink" xlink:title="anterior lateral eye" id="ABBRID0ENWAE" xlink:type="simple">ALE</abbrev> 0.26, <abbrev xmlns:xlink="http://www.w3.org/1999/xlink" xlink:title="posterior median eye" id="ABBRID0ERWAE" xlink:type="simple">PME</abbrev> 0.21, <abbrev xmlns:xlink="http://www.w3.org/1999/xlink" xlink:title="posterior lateral eye" id="ABBRID0EVWAE" xlink:type="simple">PLE</abbrev> 0.24, <abbrev xmlns:xlink="http://www.w3.org/1999/xlink" xlink:title="posterior median eye" id="ABBRID0EZWAE" xlink:type="simple">PME</abbrev>-<abbrev xmlns:xlink="http://www.w3.org/1999/xlink" xlink:title="posterior lateral eye" id="ABBRID0E4WAE" xlink:type="simple">PLE</abbrev> 0.01, <abbrev xmlns:xlink="http://www.w3.org/1999/xlink" xlink:title="posterior median eye" id="ABBRID0EBXAE" xlink:type="simple">PME</abbrev>-<abbrev xmlns:xlink="http://www.w3.org/1999/xlink" xlink:title="anterior lateral eye" id="ABBRID0EFXAE" xlink:type="simple">ALE</abbrev> 0.56; clypeus 0.42. Leg formula II, I, IV, III. Leg lengths: leg I: femur 8.41, patella 1.42, tibia 10.05, metatarsus 9.41, tarsus 1.87, total 31.16; II: 9.70, 1.32, 11.66, 12.34, 1.92, 36.94; III: 7.98, 1.33, 7.58, 9.35, 1.51, 27.75; IV: 8.48, 1.34, 8.64, 10.98, 1.89, 31.33. Palp: femur 2.05 long, 0.35 wide; patella 0.58 long, 0.38 wide; tibia 1.27 long, 0.26 wide; tarsus 1.94 long, 0.20 wide. Labium 0.69 long, 0.66 wide. Sternum 2.18 long, 1.96 wide. Femur I 2.1 times as long, tibia I 2.5 times as long, and leg I 7.7 as long as carapace. Palpal femur 5.8 times longer than wide, tibia 4.9 longer than wide, tarsus not incrassate (Fig. <xref ref-type="fig" rid="F4">14</xref>). Spermathecae sclerotized transverse plate extremely narrow. Two receptacles almost straight, long, slender, parallel to transverse sclerotized plate (Figs <xref ref-type="fig" rid="F4">15–17</xref>). Dorsal part of the bursa copulatrix with a central area medially sclerotized (Fig. <xref ref-type="fig" rid="F4">17</xref>). Cephalic region of carapace with some sparse long setae (Fig. <xref ref-type="fig" rid="F4">13</xref>). Carapace with light brown pars cephalica and border (Fig. <xref ref-type="fig" rid="F4">13</xref>). Legs light brown, covered by short, greyish setae. Palp light brown, except reddish brown tibia and tarsus (Fig. <xref ref-type="fig" rid="F4">14</xref>). Coxae and sternum light brown. Endites and labium brown.</p><fig id="F4" position="float" orientation="portrait"><label>Figures 13–17.</label><caption><p><italic><tp:taxon-name><tp:taxon-name-part taxon-name-part-type="genus" reg="Loxosceles">Loxosceles</tp:taxon-name-part><tp:taxon-name-part taxon-name-part-type="species" reg="ericsoni">ericsoni</tp:taxon-name-part></tp:taxon-name></italic> sp. n., paratype female (<named-content xmlns:xlink="http://www.w3.org/1999/xlink" content-type="dwc:institutional_code" xlink:type="simple">MZUSP</named-content> 74429) <bold>13</bold> carapace and palp <bold>14</bold> left palp, prolateral <bold>15−17</bold> spermathecae <bold>15</bold> dorsal, with bursa copulatrix over receptacles <bold>16</bold> ventral <bold>17</bold> dorsal, bursa copulatrix unfolded below. Abbreviations: bc bursa copulatrix, r receptacle, tp transverse sclerotized plate. Scale bar: 1 mm.</p></caption><graphic xmlns:xlink="http://www.w3.org/1999/xlink" xlink:href="zookeys-806-047-g004.jpg" position="float" orientation="portrait" xlink:type="simple" id="oo_249565.jpg"/></fig></tp:treatment-sec><tp:treatment-sec sec-type="etymology" id="SECID0EKZAE"><title>Etymology.</title><p>The specific name is in honor of Ericson Cernawsky Igual from Grupo Pierre Martin de Espeleologia (GPME) for his contribution to Brazilian speleology and his commitment to the conservation of caves.</p></tp:treatment-sec><tp:treatment-sec sec-type="remarks" id="SECID0EPZAE"><title>Remarks.</title><p><italic><tp:taxon-name><tp:taxon-name-part taxon-name-part-type="genus" reg="Loxosceles">Loxosceles</tp:taxon-name-part><tp:taxon-name-part taxon-name-part-type="species" reg="ericsoni">ericsoni</tp:taxon-name-part></tp:taxon-name></italic> sp. n. females have highly modified spermathecae (Figs <xref ref-type="fig" rid="F4">15–17</xref>). Although they have a transverse plate, it is very narrow and does not connect directly to the two receptacles (Figs <xref ref-type="fig" rid="F4">16</xref>, <xref ref-type="fig" rid="F4">17</xref>). The receptacles themselves are two long, slender tubes positioned parallel to the transverse plate and converging to the center. Despite the modified female genitalia, it is possible to include this species in the <italic><tp:taxon-name><tp:taxon-name-part taxon-name-part-type="genus" reg="Loxosceles"/><tp:taxon-name-part taxon-name-part-type="species" reg="gaucho">gaucho</tp:taxon-name-part></tp:taxon-name></italic> group by the male palpal morphology, as they have a cymbium almost the same length as the palpal tibia (Figs <xref ref-type="fig" rid="F3">11</xref>, <xref ref-type="fig" rid="F3">12</xref>).</p></tp:treatment-sec><tp:treatment-sec><!--Section generated to contain objects referenced in tp:taxon-treatment.--><fig id="F1" position="float" orientation="portrait"><label>Figure 1.</label><caption><p>Map showing records of <italic><tp:taxon-name><tp:taxon-name-part taxon-name-part-type="genus" reg="Loxosceles">L.</tp:taxon-name-part><tp:taxon-name-part taxon-name-part-type="species" reg="ericsoni">ericsoni</tp:taxon-name-part></tp:taxon-name></italic> sp. n., <italic><tp:taxon-name><tp:taxon-name-part taxon-name-part-type="genus" reg="Loxosceles">L.</tp:taxon-name-part><tp:taxon-name-part taxon-name-part-type="species" reg="karstica">karstica</tp:taxon-name-part></tp:taxon-name></italic> sp. n., <italic><tp:taxon-name><tp:taxon-name-part taxon-name-part-type="genus" reg="Loxosceles">L.</tp:taxon-name-part><tp:taxon-name-part taxon-name-part-type="species" reg="carinhanha">carinhanha</tp:taxon-name-part></tp:taxon-name></italic> sp. n., and <italic><tp:taxon-name><tp:taxon-name-part taxon-name-part-type="genus" reg="Loxosceles">L.</tp:taxon-name-part><tp:taxon-name-part taxon-name-part-type="species" reg="cardosoi">cardosoi</tp:taxon-name-part></tp:taxon-name></italic> sp. n</p></caption><graphic xmlns:xlink="http://www.w3.org/1999/xlink" xlink:href="zookeys-806-047-g001.jpg" position="float" orientation="portrait" xlink:type="simple" id="oo_249562.jpg"/></fig><fig id="F13" position="float" orientation="portrait"><label>Figures 55–57.</label><caption><p>Living specimens in their habitats. <bold>55</bold><italic><tp:taxon-name><tp:taxon-name-part taxon-name-part-type="genus" reg="Loxosceles">Loxosceles</tp:taxon-name-part><tp:taxon-name-part taxon-name-part-type="species" reg="ericsoni">ericsoni</tp:taxon-name-part></tp:taxon-name></italic> sp. n. female, Bonita Cave, Peruaçu Caves National Park, Januária, state of Minas Gerais, Brazil <bold>56, 57</bold><italic><tp:taxon-name><tp:taxon-name-part taxon-name-part-type="genus" reg="Loxosceles">Loxosceles</tp:taxon-name-part><tp:taxon-name-part taxon-name-part-type="species" reg="cardosoi">cardosoi</tp:taxon-name-part></tp:taxon-name></italic>, Gruna da <tp:taxon-name>Altina</tp:taxon-name> Cave, Serra do Ramalho karst area, Carinhanha, state of Bahia, Brazil. <bold>56</bold> Female <bold>57</bold> Male. Photographs by PP Rizzato (<bold>55</bold>), ME Bichuette (<bold>56, 57</bold>).</p></caption><graphic xmlns:xlink="http://www.w3.org/1999/xlink" xlink:href="zookeys-806-047-g013.jpg" position="float" orientation="portrait" xlink:type="simple" id="oo_249575.jpg"/></fig></tp:treatment-sec></tp:taxon-treatment>
