# Supplementary material for: Four new troglophilic species of Loxosceles Heinecken & Lowe, 1832: contributions to the knowledge of recluse spiders from Brazilian caves (Araneae, Sicariidae)
Source: Zookeys. 2018 Dec 13;(806):47–72. doi: 10.3897/zookeys.806.27404 (PMC6302074; doi:10.3897/zookeys.806.27404)
Supplement: XML Treatment for Loxosceles karstica [file zookeys.806.27404-treatment2.xml]

<!DOCTYPE tp:taxon-treatment
  PUBLIC "-//TaxonX//DTD Taxonomic Treatment Publishing DTD v0 20100105//EN" "tax-treatment-NSO.dtd">
<tp:taxon-treatment xmlns:tp="http://www.plazi.org/taxpub"><tp:treatment-meta><kwd-group><label>Taxon classification</label><kwd><named-content xmlns:xlink="http://www.w3.org/1999/xlink" content-type="kingdom">Animalia</named-content></kwd><kwd><named-content xmlns:xlink="http://www.w3.org/1999/xlink" content-type="order">Araneae</named-content></kwd><kwd><named-content xmlns:xlink="http://www.w3.org/1999/xlink" content-type="family">Sicariidae</named-content></kwd></kwd-group><mixed-citation publication-type="journal"><person-group><name><surname>Bertani</surname><given-names>Rogério</given-names></name><name><surname>von Schimonsky</surname><given-names>Diego M.</given-names></name><name><surname>Gallão</surname><given-names>Jonas E.</given-names></name><name><surname>Bichuette</surname><given-names>Maria E.</given-names></name></person-group><article-title>Four new troglophilic species of <italic><tp:taxon-name><tp:taxon-name-part taxon-name-part-type="genus" reg="Loxosceles">Loxosceles</tp:taxon-name-part></tp:taxon-name></italic> Heinecken &amp; Lowe, 1832: contributions to the knowledge of recluse spiders from Brazilian caves (<tp:taxon-name><tp:taxon-name-part taxon-name-part-type="order">Araneae</tp:taxon-name-part></tp:taxon-name>, <tp:taxon-name><tp:taxon-name-part taxon-name-part-type="family">Sicariidae</tp:taxon-name-part></tp:taxon-name>)</article-title><source>Zookeys</source><day>13</day><month>12</month><year>2018</year><volume>2018</volume><issue>806</issue><fpage>47</fpage><lpage>72</lpage><pub-id pub-id-type="doi">10.3897/zookeys.806.27404</pub-id></mixed-citation></tp:treatment-meta><tp:nomenclature><tp:taxon-name>
            <tp:taxon-name-part taxon-name-part-type="genus" reg="Loxosceles">Loxosceles</tp:taxon-name-part>
            <tp:taxon-name-part taxon-name-part-type="species" reg="karstica">karstica</tp:taxon-name-part>
            <object-id xmlns:xlink="http://www.w3.org/1999/xlink" content-type="zoobank" xlink:type="simple">http://zoobank.org/1E1BBD45-081B-44DF-9ED1-DC1F1581F466</object-id>
          </tp:taxon-name><tp:taxon-authority>Bertani, von Schimonsky &amp; Gallão</tp:taxon-authority><tp:taxon-status xmlns:xlink="http://www.w3.org/1999/xlink" xlink:type="simple">sp. n.</tp:taxon-status><xref ref-type="fig" rid="F1">Figs 1</xref><xref ref-type="fig" rid="F5">, 18–21</xref><xref ref-type="fig" rid="F6">, 22–27</xref></tp:nomenclature><tp:treatment-sec sec-type="material" id="SECID0ET3AE"><title>Material examined.</title><p>Female holotype (<named-content xmlns:xlink="http://www.w3.org/1999/xlink" content-type="dwc:institutional_code" xlink:type="simple">MZUSP</named-content> 74432), male paratype (<named-content xmlns:xlink="http://www.w3.org/1999/xlink" content-type="dwc:institutional_code" xlink:type="simple">MZUSP</named-content> 74433), 2 female paratypes (<abbrev xmlns:xlink="http://www.w3.org/1999/xlink" content-type="institution" xlink:title="Laboratório de Estudos Subterrâneos, Universidade Federal de São Carlos, São Carlos" id="ABBRID0ED4AE" xlink:type="simple">LES</abbrev> 14712), 2 male and 2 female paratypes (<named-content xmlns:xlink="http://www.w3.org/1999/xlink" content-type="dwc:institutional_code" xlink:type="simple">MZUSP</named-content> 74434), 3 female paratypes (<named-content xmlns:xlink="http://www.w3.org/1999/xlink" content-type="dwc:institutional_code" xlink:type="simple">MZUSP</named-content> 74435), 3 male and 3 female paratypes (<abbrev xmlns:xlink="http://www.w3.org/1999/xlink" content-type="institution" xlink:title="Laboratório de Estudos Subterrâneos, Universidade Federal de São Carlos, São Carlos" id="ABBRID0ES4AE" xlink:type="simple">LES</abbrev> 14595), BRAZIL: <italic>Minas Gerais</italic>, Januária, Janelão Cave (<named-content xmlns:xlink="http://www.w3.org/1999/xlink" content-type="dwc:verbatimCoordinates" xlink:type="simple"><named-content content-type="geo-json" specific-use="{&#34;type&#34;:&#34;Point&#34;,&#34;coordinates&#34;:[-44.233333,-15.100000]}" id="NCID0E34AE" xlink:type="simple">15°06'S, 44°14'W</named-content></named-content>) 600 m a.s.l., M.E. Bichuette, P.P. Rizzato and J.E. Gallão leg., 22.vii.2012.</p></tp:treatment-sec><tp:treatment-sec sec-type="material" id="SECID0EB5AE"><title>Other material examined.</title><p>BRAZIL, <italic>Minas Gerais</italic>: Januária, Janelão Cave (<named-content xmlns:xlink="http://www.w3.org/1999/xlink" content-type="dwc:verbatimCoordinates" xlink:type="simple"><named-content content-type="geo-json" specific-use="{&#34;type&#34;:&#34;Point&#34;,&#34;coordinates&#34;:[-44.233333,-15.100000]}" id="NCID0EM5AE" xlink:type="simple">15°06'S, 44°14'W</named-content></named-content>) 600 m a.s.l., 2 immatures, M.E. Bichuette, P.P. Rizzato and J.E. Gallão leg., 22.vii.2012 (<abbrev xmlns:xlink="http://www.w3.org/1999/xlink" content-type="institution" xlink:title="Laboratório de Estudos Subterrâneos, Universidade Federal de São Carlos, São Carlos" id="ABBRID0ER5AE" xlink:type="simple">LES</abbrev> 14596), 1 immature, same collectors and date (<abbrev xmlns:xlink="http://www.w3.org/1999/xlink" content-type="institution" xlink:title="Laboratório de Estudos Subterrâneos, Universidade Federal de São Carlos, São Carlos" id="ABBRID0EW5AE" xlink:type="simple">LES</abbrev> 14713); <italic>Bahia</italic>: Carinhanha, Gruna do Cocho Cave (<named-content xmlns:xlink="http://www.w3.org/1999/xlink" content-type="dwc:verbatimCoordinates" xlink:type="simple"><named-content content-type="geo-json" specific-use="{&#34;type&#34;:&#34;Point&#34;,&#34;coordinates&#34;:[-43.766667,-13.600000]}" id="NCID0EA6AE" xlink:type="simple">13°36'S, 43°46'W</named-content></named-content>) 514 m a.s.l., 3 females, M.E. Bichuette, N. Hattori and J.E. Gallão leg., 02.vi.2012 (<abbrev xmlns:xlink="http://www.w3.org/1999/xlink" content-type="institution" xlink:title="Laboratório de Estudos Subterrâneos, Universidade Federal de São Carlos, São Carlos" id="ABBRID0EF6AE" xlink:type="simple">LES</abbrev> 14597).</p></tp:treatment-sec><tp:treatment-sec sec-type="diagnosis" id="SECID0EK6AE"><title>Diagnosis.</title><p>Males of <italic><tp:taxon-name><tp:taxon-name-part taxon-name-part-type="genus" reg="Loxosceles">Loxosceles</tp:taxon-name-part><tp:taxon-name-part taxon-name-part-type="species" reg="karstica">karstica</tp:taxon-name-part></tp:taxon-name></italic> sp. n. resemble those of <italic><tp:taxon-name><tp:taxon-name-part taxon-name-part-type="genus" reg="Loxosceles">L.</tp:taxon-name-part><tp:taxon-name-part taxon-name-part-type="species" reg="ericsoni">ericsoni</tp:taxon-name-part></tp:taxon-name></italic> sp. n. by the palpal tibia length more than 1.4 and less than 2.0 times the cymbium length. They can be distinguished from those of <italic><tp:taxon-name><tp:taxon-name-part taxon-name-part-type="genus" reg="Loxosceles">L.</tp:taxon-name-part><tp:taxon-name-part taxon-name-part-type="species" reg="ericsoni">ericsoni</tp:taxon-name-part></tp:taxon-name></italic> sp. n. by the shorter cymbium and stouter embolus (Figs <xref ref-type="fig" rid="F6">26</xref>, <xref ref-type="fig" rid="F6">27</xref>). Females of <italic><tp:taxon-name><tp:taxon-name-part taxon-name-part-type="genus" reg="Loxosceles">L.</tp:taxon-name-part><tp:taxon-name-part taxon-name-part-type="species" reg="karstica">karstica</tp:taxon-name-part></tp:taxon-name></italic> sp. n. resemble those of <italic><tp:taxon-name><tp:taxon-name-part taxon-name-part-type="genus" reg="Loxosceles">L.</tp:taxon-name-part><tp:taxon-name-part taxon-name-part-type="species" reg="similis">similis</tp:taxon-name-part></tp:taxon-name></italic>, <italic><tp:taxon-name><tp:taxon-name-part taxon-name-part-type="genus" reg="Loxosceles">L.</tp:taxon-name-part><tp:taxon-name-part taxon-name-part-type="species" reg="chapadensis">chapadensis</tp:taxon-name-part></tp:taxon-name></italic>, and <italic><tp:taxon-name><tp:taxon-name-part taxon-name-part-type="genus" reg="Loxosceles">L.</tp:taxon-name-part><tp:taxon-name-part taxon-name-part-type="species" reg="niedeguidonae">niedeguidonae</tp:taxon-name-part></tp:taxon-name></italic> by the spermathecae having the sclerotized transversal plate with two long and straight receptacles. They differ from the females of the species above by the short, sclerotized transverse plate with the receptacles positioned at an angle of 45° to the inner side (Figs <xref ref-type="fig" rid="F5">20</xref>, <xref ref-type="fig" rid="F5">21</xref>). Additionally, they can be distinguished from females of <italic><tp:taxon-name><tp:taxon-name-part taxon-name-part-type="genus" reg="Loxosceles">L.</tp:taxon-name-part><tp:taxon-name-part taxon-name-part-type="species" reg="chapadensis">chapadensis</tp:taxon-name-part></tp:taxon-name></italic> by the dorsal part of the bursa copulatrix medially sclerotized (Fig. <xref ref-type="fig" rid="F5">21</xref>) and from <italic><tp:taxon-name><tp:taxon-name-part taxon-name-part-type="genus" reg="Loxosceles">L.</tp:taxon-name-part><tp:taxon-name-part taxon-name-part-type="species" reg="niedeguidonae">niedeguidonae</tp:taxon-name-part></tp:taxon-name></italic> by the non-incrassated palpal tarsus (Fig. <xref ref-type="fig" rid="F5">19</xref>).</p><fig id="F5" position="float" orientation="portrait"><label>Figures 18–21.</label><caption><p><italic><tp:taxon-name><tp:taxon-name-part taxon-name-part-type="genus" reg="Loxosceles">Loxosceles</tp:taxon-name-part><tp:taxon-name-part taxon-name-part-type="species" reg="karstica">karstica</tp:taxon-name-part></tp:taxon-name></italic> sp. n., holotype female (<named-content xmlns:xlink="http://www.w3.org/1999/xlink" content-type="dwc:institutional_code" xlink:type="simple">MZUSP</named-content> 74432) <bold>18</bold> carapace and palp <bold>19</bold> left palp, prolateral <bold>20, 21</bold> spermathecae <bold>20</bold> ventral <bold>21</bold> dorsal, bursa copulatrix unfolded below. Abbreviations: ao atriobursal orifice, bc bursa copulatrix, r receptacle, tp transverse sclerotized plate. Scale bar: 1 mm.</p></caption><graphic xmlns:xlink="http://www.w3.org/1999/xlink" xlink:href="zookeys-806-047-g005.jpg" position="float" orientation="portrait" xlink:type="simple" id="oo_249566.jpg"/></fig></tp:treatment-sec><tp:treatment-sec sec-type="description" id="SECID0ETEAG"><title>Description.</title><p><italic>Female holotype</italic>: Total length 8.60. Carapace 3.58 long, 3.16 wide. Eye sizes and interdistances: <abbrev xmlns:xlink="http://www.w3.org/1999/xlink" xlink:title="anterior lateral eye" id="ABBRID0E2EAG" xlink:type="simple">ALE</abbrev> 0.24, <abbrev xmlns:xlink="http://www.w3.org/1999/xlink" xlink:title="posterior median eye" id="ABBRID0E6EAG" xlink:type="simple">PME</abbrev> 0.21, <abbrev xmlns:xlink="http://www.w3.org/1999/xlink" xlink:title="posterior lateral eye" id="ABBRID0EDFAG" xlink:type="simple">PLE</abbrev> 0.24, <abbrev xmlns:xlink="http://www.w3.org/1999/xlink" xlink:title="posterior median eye" id="ABBRID0EHFAG" xlink:type="simple">PME</abbrev>-<abbrev xmlns:xlink="http://www.w3.org/1999/xlink" xlink:title="posterior lateral eye" id="ABBRID0ELFAG" xlink:type="simple">PLE</abbrev> 0.05, <abbrev xmlns:xlink="http://www.w3.org/1999/xlink" xlink:title="posterior median eye" id="ABBRID0EPFAG" xlink:type="simple">PME</abbrev>-<abbrev xmlns:xlink="http://www.w3.org/1999/xlink" xlink:title="anterior lateral eye" id="ABBRID0ETFAG" xlink:type="simple">ALE</abbrev> 0.20; clypeus 0.32. Leg formula II, I, IV, III. Legs length: leg I: femur 7.49, patella 1.18, tibia 8.10, metatarsus 7.79, tarsus 1.79, total 26.35; II: 8.29, 1.25, 9.01, 9.05, 1.74, 29.34; III: 6.39, 1.28, 6.32, 7.17, 1.53, 22.69; IV: 7.41, 1.31, 7.43, 8.42, 1.58, 26.15. Palp: femur 1.44 long, 0.24 wide; patella 0.52 long, 0.34 wide; tibia 1.02 long, 0.29 wide; tarsus 1.41 long, 0.24 wide. Labium 0.80 long, 0.58 wide. Sternum 1.90 long, 1.74 wide. Femur I 2.1 times as long, tibia I 2.2 times as long, and leg I 7.3 as long as carapace. Palpal femur 6 times longer than wide; tibia 3.5 longer than wide; tarsus not incrassate (Fig. <xref ref-type="fig" rid="F5">19</xref>). Spermathecae sclerotized transverse plate short with almost-straight receptacles positioned at an angle of 45° to the inner side (Figs <xref ref-type="fig" rid="F5">20</xref>, <xref ref-type="fig" rid="F5">21</xref>). Dorsal part of the bursa copulatrix medially sclerotized (Fig. <xref ref-type="fig" rid="F5">21</xref>). Cephalic region of carapace with some sparse, long setae (Fig. <xref ref-type="fig" rid="F5">18</xref>). Carapace with dark-brown pars cephalica and border (Fig. <xref ref-type="fig" rid="F5">18</xref>). Legs brown, covered by short, greyish setae. Palp light brown, except for reddish brown tibia and tarsus (Fig. <xref ref-type="fig" rid="F5">19</xref>). Coxae and sternum light brown. Endites and labium brown.</p><p><italic>Male paratype</italic>: Total length 6.56. Carapace 3.06 long, 2.76 wide. Eye sizes and interdistances: <abbrev xmlns:xlink="http://www.w3.org/1999/xlink" xlink:title="anterior lateral eye" id="ABBRID0EXGAG" xlink:type="simple">ALE</abbrev> 0.26, <abbrev xmlns:xlink="http://www.w3.org/1999/xlink" xlink:title="posterior median eye" id="ABBRID0E2GAG" xlink:type="simple">PME</abbrev> 0.21, <abbrev xmlns:xlink="http://www.w3.org/1999/xlink" xlink:title="posterior lateral eye" id="ABBRID0E6GAG" xlink:type="simple">PLE</abbrev> 0.20, <abbrev xmlns:xlink="http://www.w3.org/1999/xlink" xlink:title="posterior median eye" id="ABBRID0EDHAG" xlink:type="simple">PME</abbrev>-<abbrev xmlns:xlink="http://www.w3.org/1999/xlink" xlink:title="posterior lateral eye" id="ABBRID0EHHAG" xlink:type="simple">PLE</abbrev> 0.04, <abbrev xmlns:xlink="http://www.w3.org/1999/xlink" xlink:title="posterior median eye" id="ABBRID0ELHAG" xlink:type="simple">PME</abbrev>-<abbrev xmlns:xlink="http://www.w3.org/1999/xlink" xlink:title="anterior lateral eye" id="ABBRID0EPHAG" xlink:type="simple">ALE</abbrev> 0.17; clypeus 0.32. Leg formula II, I, IV, III (inferred from male <named-content xmlns:xlink="http://www.w3.org/1999/xlink" content-type="dwc:institutional_code" xlink:type="simple">MZUSP</named-content> 74434; see below). Leg lengths: leg I: missing; II: femur 9.39, patella 1.22, tibia 10.58, metatarsus 11.69, tarsus 0.92, total 33.80; III: missing; IV: 7.91. 1.24. 8.06. 9.50. 1.64. 28.35. Palp: femur 1.72 long, 0.29 wide; patella 0.51 long, 0.35 wide; tibia 0.84 long, 0.48 wide; cymbium 0.57 long, 0.44 wide. Labium 0.52 long, 0.44 wide. Sternum 1.67 long, 1.57 wide. Femur I 2.6 times as long, tibia I 3.1 times as long, and leg I 9.9 as long as carapace (inferred from male <named-content xmlns:xlink="http://www.w3.org/1999/xlink" content-type="dwc:institutional_code" xlink:type="simple">MZUSP</named-content> 74434; see below). Palpal femur 5.9 times longer than wide, tibia 1.7 times longer than wide, cymbium oval (Figs <xref ref-type="fig" rid="F6">26</xref>, <xref ref-type="fig" rid="F6">27</xref>). Bulb suboval and a little smaller than cymbium. Embolus curved from its basis, approximately 1.8 times longer than bulb length in retrolateral view, without carina (Figs <xref ref-type="fig" rid="F6">23–25</xref>). Cephalic region of carapace covered by some sparse setae (Fig. <xref ref-type="fig" rid="F6">22</xref>). Entire pars cephalica dark-brown, carapace border dark-brown but slightly faded (Fig. <xref ref-type="fig" rid="F6">22</xref>). Legs, palps, endites, coxae, sternum, and labium light brown.</p><fig id="F6" position="float" orientation="portrait"><label>Figures 22–27.</label><caption><p><italic><tp:taxon-name><tp:taxon-name-part taxon-name-part-type="genus" reg="Loxosceles">Loxosceles</tp:taxon-name-part><tp:taxon-name-part taxon-name-part-type="species" reg="karstica">karstica</tp:taxon-name-part></tp:taxon-name></italic> sp. n., paratype male (<named-content xmlns:xlink="http://www.w3.org/1999/xlink" content-type="dwc:institutional_code" xlink:type="simple">MZUSP</named-content> 74433) <bold>22</bold> carapace and palp <bold>23−25</bold> left palpal bulb <bold>23</bold> dorsal <bold>24</bold> prolateral <bold>25</bold> retrolateral <bold>26, 27</bold> left palp <bold>26</bold> prolateral <bold>27</bold> retrolateral. Scale bar: 1 mm.</p></caption><graphic xmlns:xlink="http://www.w3.org/1999/xlink" xlink:href="zookeys-806-047-g006.jpg" position="float" orientation="portrait" xlink:type="simple" id="oo_249567.jpg"/></fig></tp:treatment-sec><tp:treatment-sec sec-type="remarks" id="SECID0E5JAG"><title>Remarks.</title><p>The male specimen in better condition to be chosen as paratype lacks legs I and III. For this reason, another male (<named-content xmlns:xlink="http://www.w3.org/1999/xlink" content-type="dwc:institutional_code" xlink:type="simple">MZUSP</named-content> 74434), not in condition to serve as type, had legs measured as follows: leg I: femur 8.25, patella 1.16, tibia 9.88, metatarsus 10.33, tarsus 2.10, total 31.72; II: 9.89, 1.23, 11.72, 13.07, 2.02, 37.93; III: 7.49, 1.06, 7.51, metatarsus broken, tarsus missing; IV: 8.21, 1.06, 8.72, 10.24, tarsus missing. Carapace: 3.20 long, 2.94 wide.</p><p>The new species <italic><tp:taxon-name><tp:taxon-name-part taxon-name-part-type="genus" reg="Loxosceles">L.</tp:taxon-name-part><tp:taxon-name-part taxon-name-part-type="species" reg="karstica">karstica</tp:taxon-name-part></tp:taxon-name></italic> sp. n. has genitalic characteristics shared with other species of the <italic><tp:taxon-name><tp:taxon-name-part taxon-name-part-type="genus" reg="Loxosceles"/><tp:taxon-name-part taxon-name-part-type="species" reg="gaucho">gaucho</tp:taxon-name-part></tp:taxon-name></italic> group distributed in the southern regions of Brazil and Paraguay, as <italic><tp:taxon-name><tp:taxon-name-part taxon-name-part-type="genus" reg="Loxosceles">L.</tp:taxon-name-part><tp:taxon-name-part taxon-name-part-type="species" reg="gaucho">gaucho</tp:taxon-name-part></tp:taxon-name></italic>, <italic><tp:taxon-name><tp:taxon-name-part taxon-name-part-type="genus" reg="Loxosceles">L.</tp:taxon-name-part><tp:taxon-name-part taxon-name-part-type="species" reg="similis">similis</tp:taxon-name-part></tp:taxon-name></italic>, <italic><tp:taxon-name><tp:taxon-name-part taxon-name-part-type="genus" reg="Loxosceles">L.</tp:taxon-name-part><tp:taxon-name-part taxon-name-part-type="species" reg="adelaida">adelaida</tp:taxon-name-part></tp:taxon-name></italic>, and <italic><tp:taxon-name><tp:taxon-name-part taxon-name-part-type="genus" reg="Loxosceles">L.</tp:taxon-name-part><tp:taxon-name-part taxon-name-part-type="species" reg="variegata">variegata</tp:taxon-name-part></tp:taxon-name></italic>, which have palpal tibia that are short and incrassate in males (Figs <xref ref-type="fig" rid="F6">26</xref>, <xref ref-type="fig" rid="F6">27</xref>) and the large spermathecae transverse plate in females (Figs <xref ref-type="fig" rid="F5">20</xref>, <xref ref-type="fig" rid="F5">21</xref>). It also shares characteristics with the species of the <italic><tp:taxon-name><tp:taxon-name-part taxon-name-part-type="genus" reg="Loxosceles"/><tp:taxon-name-part taxon-name-part-type="species" reg="gaucho">gaucho</tp:taxon-name-part></tp:taxon-name></italic> group that are more distributed in the northern part of Brazil, as <italic><tp:taxon-name><tp:taxon-name-part taxon-name-part-type="genus" reg="Loxosceles">L.</tp:taxon-name-part><tp:taxon-name-part taxon-name-part-type="species" reg="chapadensis">chapadensis</tp:taxon-name-part></tp:taxon-name></italic> and <italic><tp:taxon-name><tp:taxon-name-part taxon-name-part-type="genus" reg="Loxosceles">L.</tp:taxon-name-part><tp:taxon-name-part taxon-name-part-type="species" reg="niedeguidonae">niedeguidonae</tp:taxon-name-part></tp:taxon-name></italic>, as they have a longer palpal tibia in males and a spermathecae transverse plate that is almost as short as in the new species but with differences in the bursa copulatrix sclerotization and the size and shape of receptacles.</p></tp:treatment-sec><tp:treatment-sec sec-type="etymology" id="SECID0E3NAG"><title>Etymology.</title><p>The specific name refers to karst, a word used to define terrain with distinctive hydrology and landforms that arise from a combination of high rock solubility and well-developed porosity. <italic><tp:taxon-name><tp:taxon-name-part taxon-name-part-type="genus" reg="Loxosceles">Loxosceles</tp:taxon-name-part><tp:taxon-name-part taxon-name-part-type="species" reg="karstica">karstica</tp:taxon-name-part></tp:taxon-name></italic> sp. n. occurs in two important karst areas of Brazil (Peruaçu and Serra do Ramalho).</p></tp:treatment-sec><tp:treatment-sec><!--Section generated to contain objects referenced in tp:taxon-treatment.--><fig id="F1" position="float" orientation="portrait"><label>Figure 1.</label><caption><p>Map showing records of <italic><tp:taxon-name><tp:taxon-name-part taxon-name-part-type="genus" reg="Loxosceles">L.</tp:taxon-name-part><tp:taxon-name-part taxon-name-part-type="species" reg="ericsoni">ericsoni</tp:taxon-name-part></tp:taxon-name></italic> sp. n., <italic><tp:taxon-name><tp:taxon-name-part taxon-name-part-type="genus" reg="Loxosceles">L.</tp:taxon-name-part><tp:taxon-name-part taxon-name-part-type="species" reg="karstica">karstica</tp:taxon-name-part></tp:taxon-name></italic> sp. n., <italic><tp:taxon-name><tp:taxon-name-part taxon-name-part-type="genus" reg="Loxosceles">L.</tp:taxon-name-part><tp:taxon-name-part taxon-name-part-type="species" reg="carinhanha">carinhanha</tp:taxon-name-part></tp:taxon-name></italic> sp. n., and <italic><tp:taxon-name><tp:taxon-name-part taxon-name-part-type="genus" reg="Loxosceles">L.</tp:taxon-name-part><tp:taxon-name-part taxon-name-part-type="species" reg="cardosoi">cardosoi</tp:taxon-name-part></tp:taxon-name></italic> sp. n</p></caption><graphic xmlns:xlink="http://www.w3.org/1999/xlink" xlink:href="zookeys-806-047-g001.jpg" position="float" orientation="portrait" xlink:type="simple" id="oo_249562.jpg"/></fig></tp:treatment-sec></tp:taxon-treatment>
