# Supplementary material for: Four new troglophilic species of Loxosceles Heinecken & Lowe, 1832: contributions to the knowledge of recluse spiders from Brazilian caves (Araneae, Sicariidae)
Source: Zookeys. 2018 Dec 13;(806):47–72. doi: 10.3897/zookeys.806.27404 (PMC6302074; doi:10.3897/zookeys.806.27404)
Supplement: XML Treatment for Loxosceles carinhanha [file zookeys.806.27404-treatment3.xml]

<!DOCTYPE tp:taxon-treatment
  PUBLIC "-//TaxonX//DTD Taxonomic Treatment Publishing DTD v0 20100105//EN" "tax-treatment-NSO.dtd">
<tp:taxon-treatment xmlns:tp="http://www.plazi.org/taxpub"><tp:treatment-meta><kwd-group><label>Taxon classification</label><kwd><named-content xmlns:xlink="http://www.w3.org/1999/xlink" content-type="kingdom">Animalia</named-content></kwd><kwd><named-content xmlns:xlink="http://www.w3.org/1999/xlink" content-type="order">Araneae</named-content></kwd><kwd><named-content xmlns:xlink="http://www.w3.org/1999/xlink" content-type="family">Sicariidae</named-content></kwd></kwd-group><mixed-citation publication-type="journal"><person-group><name><surname>Bertani</surname><given-names>Rogério</given-names></name><name><surname>von Schimonsky</surname><given-names>Diego M.</given-names></name><name><surname>Gallão</surname><given-names>Jonas E.</given-names></name><name><surname>Bichuette</surname><given-names>Maria E.</given-names></name></person-group><article-title>Four new troglophilic species of <italic><tp:taxon-name><tp:taxon-name-part taxon-name-part-type="genus" reg="Loxosceles">Loxosceles</tp:taxon-name-part></tp:taxon-name></italic> Heinecken &amp; Lowe, 1832: contributions to the knowledge of recluse spiders from Brazilian caves (<tp:taxon-name><tp:taxon-name-part taxon-name-part-type="order">Araneae</tp:taxon-name-part></tp:taxon-name>, <tp:taxon-name><tp:taxon-name-part taxon-name-part-type="family">Sicariidae</tp:taxon-name-part></tp:taxon-name>)</article-title><source>Zookeys</source><day>13</day><month>12</month><year>2018</year><volume>2018</volume><issue>806</issue><fpage>47</fpage><lpage>72</lpage><pub-id pub-id-type="doi">10.3897/zookeys.806.27404</pub-id></mixed-citation></tp:treatment-meta><tp:nomenclature><tp:taxon-name>
            <tp:taxon-name-part taxon-name-part-type="genus" reg="Loxosceles">Loxosceles</tp:taxon-name-part>
            <tp:taxon-name-part taxon-name-part-type="species" reg="carinhanha">carinhanha</tp:taxon-name-part>
            <object-id xmlns:xlink="http://www.w3.org/1999/xlink" content-type="zoobank" xlink:type="simple">http://zoobank.org/F90FD902-CBA1-40A1-9B59-506D75D722D3</object-id>
          </tp:taxon-name><tp:taxon-authority>Bertani, von Schimonsky &amp; Gallão</tp:taxon-authority><tp:taxon-status xmlns:xlink="http://www.w3.org/1999/xlink" xlink:type="simple">sp. n.</tp:taxon-status><xref ref-type="fig" rid="F1">Figs 1</xref><xref ref-type="fig" rid="F7">, 28–33</xref><xref ref-type="fig" rid="F8">, 34–36</xref><xref ref-type="fig" rid="F9">, 37–41</xref></tp:nomenclature><tp:treatment-sec sec-type="material" id="SECID0EGQAG"><title>Material examined.</title><p>Male holotype (<named-content xmlns:xlink="http://www.w3.org/1999/xlink" content-type="dwc:institutional_code" xlink:type="simple">MZUSP</named-content> 74436) and female paratype (<named-content xmlns:xlink="http://www.w3.org/1999/xlink" content-type="dwc:institutional_code" xlink:type="simple">MZUSP</named-content> 74437), 1 female paratype (<named-content xmlns:xlink="http://www.w3.org/1999/xlink" content-type="dwc:institutional_code" xlink:type="simple">MZUSP</named-content> 74438), 1 female paratype (<abbrev xmlns:xlink="http://www.w3.org/1999/xlink" content-type="institution" xlink:title="Laboratório de Estudos Subterrâneos, Universidade Federal de São Carlos, São Carlos" id="ABBRID0E2QAG" xlink:type="simple">LES</abbrev> 14709), BRAZIL: <italic>Bahia</italic>, Carinhanha, Gruna Água Fina cave (<named-content xmlns:xlink="http://www.w3.org/1999/xlink" content-type="dwc:verbatimCoordinates" xlink:type="simple"><named-content content-type="geo-json" specific-use="{&#34;type&#34;:&#34;Point&#34;,&#34;coordinates&#34;:[-43.800000,-13.683333]}" id="NCID0EFRAG" xlink:type="simple">13°41'S, 43°48'W</named-content></named-content>) 484 m a.s.l., M.E. Bichuette, N. Hattori and J.E. Gallão leg., 29.v.2012.</p></tp:treatment-sec><tp:treatment-sec sec-type="material" id="SECID0EKRAG"><title>Other material examined.</title><p>BRAZIL, <italic>Bahia</italic>: Carinhanha, Gruna Água Fina Cave (<named-content xmlns:xlink="http://www.w3.org/1999/xlink" content-type="dwc:verbatimCoordinates" xlink:type="simple"><named-content content-type="geo-json" specific-use="{&#34;type&#34;:&#34;Point&#34;,&#34;coordinates&#34;:[-43.800000,-13.683333]}" id="NCID0EVRAG" xlink:type="simple">13°41'S, 43°48'W</named-content></named-content>) 484 m a.s.l., 1 female and 2 immatures, M.E. Bichuette, N. Hattori and J.E. Gallão leg., 29.v.2012 (<named-content xmlns:xlink="http://www.w3.org/1999/xlink" content-type="dwc:institutional_code" xlink:type="simple">MZUSP</named-content> 74439).</p></tp:treatment-sec><tp:treatment-sec sec-type="diagnosis" id="SECID0E6RAG"><title>Diagnosis.</title><p>Males of <italic><tp:taxon-name><tp:taxon-name-part taxon-name-part-type="genus" reg="Loxosceles">Loxosceles</tp:taxon-name-part><tp:taxon-name-part taxon-name-part-type="species" reg="carinhanha">carinhanha</tp:taxon-name-part></tp:taxon-name></italic> sp. n. can be distinguished from those of all other <italic><tp:taxon-name><tp:taxon-name-part taxon-name-part-type="genus" reg="Loxosceles">Loxosceles</tp:taxon-name-part></tp:taxon-name></italic> species by the thick embolus (Figs <xref ref-type="fig" rid="F7">29–31</xref>), a strong curvature on basal metatarsus I, and a constriction on distal tibia I (Figs <xref ref-type="fig" rid="F8">34</xref>, <xref ref-type="fig" rid="F8">35</xref>). Females of <italic><tp:taxon-name><tp:taxon-name-part taxon-name-part-type="genus" reg="Loxosceles">L.</tp:taxon-name-part><tp:taxon-name-part taxon-name-part-type="species" reg="carinhanha">carinhanha</tp:taxon-name-part></tp:taxon-name></italic> sp. n. resemble females of <italic><tp:taxon-name><tp:taxon-name-part taxon-name-part-type="genus" reg="Loxosceles">L.</tp:taxon-name-part><tp:taxon-name-part taxon-name-part-type="species" reg="cardosoi">cardosoi</tp:taxon-name-part></tp:taxon-name></italic> sp. n. by having spermathecae as a large, weakly sclerotized pouch with two large receptacles on its distal portion. Females of <italic><tp:taxon-name><tp:taxon-name-part taxon-name-part-type="genus" reg="Loxosceles">L.</tp:taxon-name-part><tp:taxon-name-part taxon-name-part-type="species" reg="carinhanha">carinhanha</tp:taxon-name-part></tp:taxon-name></italic> sp. n. can be distinguished from those of <italic><tp:taxon-name><tp:taxon-name-part taxon-name-part-type="genus" reg="Loxosceles">L.</tp:taxon-name-part><tp:taxon-name-part taxon-name-part-type="species" reg="cardosoi">cardosoi</tp:taxon-name-part></tp:taxon-name></italic> sp. n. by the spermathecae lacking a sclerotized transverse plate and dorsal parts of bursa copulatrix having only a small sclerotized triangular area (Figs <xref ref-type="fig" rid="F9">39–41</xref>).</p><fig id="F7" position="float" orientation="portrait"><label>Figures 28–33.</label><caption><p><italic><tp:taxon-name><tp:taxon-name-part taxon-name-part-type="genus" reg="Loxosceles">Loxosceles</tp:taxon-name-part><tp:taxon-name-part taxon-name-part-type="species" reg="carinhanha">carinhanha</tp:taxon-name-part></tp:taxon-name></italic> sp. n., holotype male (<named-content xmlns:xlink="http://www.w3.org/1999/xlink" content-type="dwc:institutional_code" xlink:type="simple">MZUSP</named-content> 74436) <bold>28</bold> carapace and palp <bold>29−31</bold> left palpal bulb <bold>29</bold> dorsal <bold>30</bold> prolateral <bold>31</bold> retrolateral <bold>32, 33</bold> left palp <bold>32</bold> prolateral <bold>33</bold> retrolateral Scale bar: 1 mm.</p></caption><graphic xmlns:xlink="http://www.w3.org/1999/xlink" xlink:href="zookeys-806-047-g007.jpg" position="float" orientation="portrait" xlink:type="simple" id="oo_249568.jpg"/></fig></tp:treatment-sec><tp:treatment-sec sec-type="description" id="SECID0EAWAG"><title>Description.</title><p><italic>Male holotype</italic>: Total length 7.32. Carapace 3.63 long, 3.39 wide. Eye sizes and interdistances: <abbrev xmlns:xlink="http://www.w3.org/1999/xlink" xlink:title="anterior lateral eye" id="ABBRID0EIWAG" xlink:type="simple">ALE</abbrev> 0.22, <abbrev xmlns:xlink="http://www.w3.org/1999/xlink" xlink:title="posterior median eye" id="ABBRID0EMWAG" xlink:type="simple">PME</abbrev> 0.22, <abbrev xmlns:xlink="http://www.w3.org/1999/xlink" xlink:title="posterior lateral eye" id="ABBRID0EQWAG" xlink:type="simple">PLE</abbrev> 0.21, <abbrev xmlns:xlink="http://www.w3.org/1999/xlink" xlink:title="posterior median eye" id="ABBRID0EUWAG" xlink:type="simple">PME</abbrev>-<abbrev xmlns:xlink="http://www.w3.org/1999/xlink" xlink:title="posterior lateral eye" id="ABBRID0EYWAG" xlink:type="simple">PLE</abbrev> 0.05, <abbrev xmlns:xlink="http://www.w3.org/1999/xlink" xlink:title="posterior median eye" id="ABBRID0E3WAG" xlink:type="simple">PME</abbrev>-<abbrev xmlns:xlink="http://www.w3.org/1999/xlink" xlink:title="anterior lateral eye" id="ABBRID0EAXAG" xlink:type="simple">ALE</abbrev> 0.27; clypeus 0.38. Leg formula II, IV, III, I. Leg lengths: leg I: femur 7.18, patella 1.44, tibia 6.68, metatarsus 9.29, tarsus 2.18, total 26.77; II femur 9.69, patella 1.51, tibia 10.87, metatarsus 13.34, tarsus 2.23, total 37.64; III: 7.56, 1.33, 7.88, 9.97, 1.70, 28.44; IV: 8.37, 1.41, 8.54, 11.92, 2.16, 32.40. Palp: femur 1.92 long, 0.34 wide; patella 0.54 long, 0.41 wide; tibia 1.12 long, 0.57 wide; cymbium 0.61 long, 0.45 wide. Labium 0.89 long, 0.49 wide. Sternum 1.87 long, 1.74 wide. Femur I 1.9 times as long, tibia I 1.8 times as long and leg I 7.4 as long as carapace. Palpal femur 5.6 times longer than wide; tibia 2.0 times longer than wide; cymbium oval (Figs <xref ref-type="fig" rid="F7">32</xref>, <xref ref-type="fig" rid="F7">33</xref>). Bulb suboval and slightly larger than cymbium. Embolus thick and straight, with a curvature on apex, approximately 1.3 times longer than bulb length in retrolateral view, without carina (Figs <xref ref-type="fig" rid="F7">29–31</xref>). Femur I prolateral median area with a series of enlarged setae (Figs <xref ref-type="fig" rid="F8">34</xref>, <xref ref-type="fig" rid="F8">36</xref>). Metatarsus I strongly curved on its basal portion. Distal tibia I abruptly narrow, with a series of strong macrosetae before the constriction (Figs <xref ref-type="fig" rid="F8">34</xref>, <xref ref-type="fig" rid="F8">35</xref>). Cephalic region of carapace, fovea, and thoracic striae with long, greyish setae (Fig. <xref ref-type="fig" rid="F7">28</xref>). Carapace and chelicerae uniformly reddish (Fig. <xref ref-type="fig" rid="F7">28</xref>). Abdomen, legs, and palp light brown, covered by short, greyish setae. Coxae and sternum light brown; labium and endites slightly darker.</p><fig id="F8" position="float" orientation="portrait"><label>Figures 34–36.</label><caption><p><italic><tp:taxon-name><tp:taxon-name-part taxon-name-part-type="genus" reg="Loxosceles">Loxosceles</tp:taxon-name-part><tp:taxon-name-part taxon-name-part-type="species" reg="carinhanha">carinhanha</tp:taxon-name-part></tp:taxon-name></italic> sp. n., holotype male (<named-content xmlns:xlink="http://www.w3.org/1999/xlink" content-type="dwc:institutional_code" xlink:type="simple">MZUSP</named-content> 74436), left leg I <bold>34</bold> prolateral <bold>35</bold> detail of tibia and metatarsus joint, showing metatarsus curvature and macrosetae on distal tibia <bold>36</bold> detail of macrosetae on median portion of femur. Scale bar: 1 mm.</p></caption><graphic xmlns:xlink="http://www.w3.org/1999/xlink" xlink:href="zookeys-806-047-g008.jpg" position="float" orientation="portrait" xlink:type="simple" id="oo_249569.jpg"/></fig><p><italic>Female paratype</italic>: Total length 9.30. Carapace 3.99 long, 3.25 wide. Eye sizes and interdistances: <abbrev xmlns:xlink="http://www.w3.org/1999/xlink" xlink:title="anterior lateral eye" id="ABBRID0EPZAG" xlink:type="simple">ALE</abbrev> 0.20, <abbrev xmlns:xlink="http://www.w3.org/1999/xlink" xlink:title="posterior median eye" id="ABBRID0ETZAG" xlink:type="simple">PME</abbrev> 0.20, <abbrev xmlns:xlink="http://www.w3.org/1999/xlink" xlink:title="posterior lateral eye" id="ABBRID0EXZAG" xlink:type="simple">PLE</abbrev> 0.22, <abbrev xmlns:xlink="http://www.w3.org/1999/xlink" xlink:title="posterior median eye" id="ABBRID0E2ZAG" xlink:type="simple">PME</abbrev>-<abbrev xmlns:xlink="http://www.w3.org/1999/xlink" xlink:title="posterior lateral eye" id="ABBRID0E6ZAG" xlink:type="simple">PLE</abbrev> 0.05, <abbrev xmlns:xlink="http://www.w3.org/1999/xlink" xlink:title="posterior median eye" id="ABBRID0ED1AG" xlink:type="simple">PME</abbrev>-<abbrev xmlns:xlink="http://www.w3.org/1999/xlink" xlink:title="anterior lateral eye" id="ABBRID0EH1AG" xlink:type="simple">ALE</abbrev> 0.34; clypeus 0.41. Leg formula II, I, IV, III. Leg lengths: leg I: femur 6.79, patella 1.30, tibia 7.12, metatarsus 7.47, tarsus 1.82, total 24.50; II: 7.97, 1.40, 8.69, 9.30, 1.98, 29.34; III: 6.69, 1.29, 6.42, 7.48, 1.69, 23.57; IV: 7.23, 1.35, 7.20, 9.21, 1.69, 26.68. Palp: femur 1.61 long, 0.28 wide; patella 0.54 long, 0.34 wide; tibia 1.07 long, 0.26 wide; tarsus 1.67 long, 0.23 wide. Labium 0.67 long, 0.54 wide. Sternum 1.98 long, 1.68 wide. Femur I 1.7 times as long, tibia I 1.8 times as long and leg I 6.1 as long as carapace. Palpal femur 5.7 times longer than wide, tibia 4.1 longer than wide, tarsus not incrassate (Fig. <xref ref-type="fig" rid="F9">38</xref>). Spermathecae are a large, weakly sclerotized pouch with two large receptacles on its distal portion. Dorsal parts of bursa copulatrix have a small, sclerotized triangular area (Figs <xref ref-type="fig" rid="F9">39–41</xref>). Carapace with some sparse, long, greyish setae (Fig. <xref ref-type="fig" rid="F9">37</xref>). Carapace light brown, cephalic area, fovea, and border darker (Fig. <xref ref-type="fig" rid="F9">37</xref>). Chelicerae reddish brown. Abdomen greyish, legs light brown, both covered by short greyish setae. Palp femur and patella light brown, tibia and tarsus reddish brown (Fig. <xref ref-type="fig" rid="F9">38</xref>). Coxae and sternum light brown, labium and endites brown.</p></tp:treatment-sec><tp:treatment-sec sec-type="etymology" id="SECID0E61AG"><title>Etymology.</title><p>The specific name refers to the type locality of the species, Carinhanha, a municipality in the southwestern section of the state of Bahia, Brazil. The region possesses several cave systems with high diversity and a fragile subterranean fauna.</p></tp:treatment-sec><tp:treatment-sec sec-type="remarks" id="SECID0EE2AG"><title>Remarks.</title><p><italic><tp:taxon-name><tp:taxon-name-part taxon-name-part-type="genus" reg="Loxosceles">Loxosceles</tp:taxon-name-part><tp:taxon-name-part taxon-name-part-type="species" reg="carinhanha">carinhanha</tp:taxon-name-part></tp:taxon-name></italic> sp. n. and <italic><tp:taxon-name><tp:taxon-name-part taxon-name-part-type="genus" reg="Loxosceles">L.</tp:taxon-name-part><tp:taxon-name-part taxon-name-part-type="species" reg="cardosoi">cardosoi</tp:taxon-name-part></tp:taxon-name></italic> sp. n. males have a uniformly reddish carapace (Figs <xref ref-type="fig" rid="F7">28</xref>, <xref ref-type="fig" rid="F10">42</xref>) instead of the brown marked carapace characteristic of the groups <italic><tp:taxon-name><tp:taxon-name-part taxon-name-part-type="genus" reg="Loxosceles"/><tp:taxon-name-part taxon-name-part-type="species" reg="gaucho">gaucho</tp:taxon-name-part></tp:taxon-name></italic> and <italic><tp:taxon-name><tp:taxon-name-part taxon-name-part-type="genus" reg="Loxosceles"/><tp:taxon-name-part taxon-name-part-type="species" reg="rufescens">rufescens</tp:taxon-name-part></tp:taxon-name></italic>/<italic><tp:taxon-name><tp:taxon-name-part taxon-name-part-type="genus" reg="Loxosceles"/><tp:taxon-name-part taxon-name-part-type="species" reg="amazonica">amazonica</tp:taxon-name-part></tp:taxon-name></italic>, and femur I has macrosetae on its prolateral median area (Figs <xref ref-type="fig" rid="F8">36</xref>, <xref ref-type="fig" rid="F11">48</xref>), which is exclusive of the two species. They occur in closer areas and are probably sister species. The inclusion of the two species in one of the groups defined by <xref ref-type="bibr" rid="B14">Gertsch (1967)</xref> for South American <italic><tp:taxon-name><tp:taxon-name-part taxon-name-part-type="genus" reg="Loxosceles">Loxosceles</tp:taxon-name-part></tp:taxon-name></italic> is not simple question. They could fit in either <italic><tp:taxon-name><tp:taxon-name-part taxon-name-part-type="genus" reg="Loxosceles"/><tp:taxon-name-part taxon-name-part-type="species" reg="gaucho">gaucho</tp:taxon-name-part></tp:taxon-name></italic> or <italic><tp:taxon-name><tp:taxon-name-part taxon-name-part-type="genus" reg="Loxosceles"/><tp:taxon-name-part taxon-name-part-type="species" reg="rufescens">rufescens</tp:taxon-name-part></tp:taxon-name></italic>/<italic><tp:taxon-name><tp:taxon-name-part taxon-name-part-type="genus" reg="Loxosceles"/><tp:taxon-name-part taxon-name-part-type="species" reg="amazonica">amazonica</tp:taxon-name-part></tp:taxon-name></italic> groups. Males of <italic><tp:taxon-name><tp:taxon-name-part taxon-name-part-type="genus" reg="Loxosceles"/><tp:taxon-name-part taxon-name-part-type="species" reg="gaucho">gaucho</tp:taxon-name-part></tp:taxon-name></italic> group have the cymbium and tibia subequal in length (<xref ref-type="bibr" rid="B14">Gertsch 1967</xref>). However, two species described more recently has slightly longer and slender tibia (<italic><tp:taxon-name><tp:taxon-name-part taxon-name-part-type="genus" reg="Loxosceles">L.</tp:taxon-name-part><tp:taxon-name-part taxon-name-part-type="species" reg="chapadensis">chapadensis</tp:taxon-name-part></tp:taxon-name></italic> and <italic><tp:taxon-name><tp:taxon-name-part taxon-name-part-type="genus" reg="Loxosceles">L.</tp:taxon-name-part><tp:taxon-name-part taxon-name-part-type="species" reg="niedeguidonae">niedeguidonae</tp:taxon-name-part></tp:taxon-name></italic>). Even though the tibia is not incrassate in these species, the cymbium is larger than the bulb, projecting forward. Considering the variation of tibia length and width in this group, we consider the cymbium size a better character to diagnose males of <italic><tp:taxon-name><tp:taxon-name-part taxon-name-part-type="genus" reg="Loxosceles"/><tp:taxon-name-part taxon-name-part-type="species" reg="gaucho">gaucho</tp:taxon-name-part></tp:taxon-name></italic> group. Males of the <italic><tp:taxon-name><tp:taxon-name-part taxon-name-part-type="genus" reg="Loxosceles"/><tp:taxon-name-part taxon-name-part-type="species" reg="rufescens">rufescens</tp:taxon-name-part></tp:taxon-name></italic>/<italic><tp:taxon-name><tp:taxon-name-part taxon-name-part-type="genus" reg="Loxosceles"/><tp:taxon-name-part taxon-name-part-type="species" reg="amazonica">amazonica</tp:taxon-name-part></tp:taxon-name></italic> group have the cymbium considerably shorter than tibia. More important, however, is they are never much more larger than the bulb. Based in this criterion, both <italic><tp:taxon-name><tp:taxon-name-part taxon-name-part-type="genus" reg="Loxosceles">L.</tp:taxon-name-part><tp:taxon-name-part taxon-name-part-type="species" reg="carinhanha">carinhanha</tp:taxon-name-part></tp:taxon-name></italic> sp. n. and <italic><tp:taxon-name><tp:taxon-name-part taxon-name-part-type="genus" reg="Loxosceles">L.</tp:taxon-name-part><tp:taxon-name-part taxon-name-part-type="species" reg="cardosoi">cardosoi</tp:taxon-name-part></tp:taxon-name></italic> sp. n. can be included in the <italic><tp:taxon-name><tp:taxon-name-part taxon-name-part-type="genus" reg="Loxosceles"/><tp:taxon-name-part taxon-name-part-type="species" reg="rufescens">rufescens</tp:taxon-name-part></tp:taxon-name></italic>/<italic><tp:taxon-name><tp:taxon-name-part taxon-name-part-type="genus" reg="Loxosceles"/><tp:taxon-name-part taxon-name-part-type="species" reg="amazonica">amazonica</tp:taxon-name-part></tp:taxon-name></italic> group (Figs <xref ref-type="fig" rid="F7">32</xref>, <xref ref-type="fig" rid="F7">33</xref>, and <xref ref-type="fig" rid="F10">46</xref>, <xref ref-type="fig" rid="F10">47</xref>). Concerning females, those of the <italic><tp:taxon-name><tp:taxon-name-part taxon-name-part-type="genus" reg="Loxosceles"/><tp:taxon-name-part taxon-name-part-type="species" reg="gaucho">gaucho</tp:taxon-name-part></tp:taxon-name></italic> group are readily recognizable by “the seminal receptacles attached to immovable, sclerotized, transverse plate” (<xref ref-type="bibr" rid="B14">Gertsch 1967</xref>). We noted that in species of <italic><tp:taxon-name><tp:taxon-name-part taxon-name-part-type="genus" reg="Loxosceles"/><tp:taxon-name-part taxon-name-part-type="species" reg="gaucho">gaucho</tp:taxon-name-part></tp:taxon-name></italic> group the receptacles are always slender and strongly sclerotized, except the apex and can be another diagnostic character. Those of the <italic><tp:taxon-name><tp:taxon-name-part taxon-name-part-type="genus" reg="Loxosceles"/><tp:taxon-name-part taxon-name-part-type="species" reg="rufescens">rufescens</tp:taxon-name-part></tp:taxon-name></italic>/<italic><tp:taxon-name><tp:taxon-name-part taxon-name-part-type="genus" reg="Loxosceles"/><tp:taxon-name-part taxon-name-part-type="species" reg="amazonica">amazonica</tp:taxon-name-part></tp:taxon-name></italic> group have the “seminal receptacles with a cluster of small, globular lobes at apex” (<xref ref-type="bibr" rid="B14">Gertsch 1967</xref>). More recently, at least two species were known to have a single large lobe at apex, <italic><tp:taxon-name><tp:taxon-name-part taxon-name-part-type="genus" reg="Loxosceles">L.</tp:taxon-name-part><tp:taxon-name-part taxon-name-part-type="species" reg="mahan">mahan</tp:taxon-name-part></tp:taxon-name></italic> Planas &amp; Ribera, 2015 from Canary Islands and <italic><tp:taxon-name><tp:taxon-name-part taxon-name-part-type="genus" reg="Loxosceles">L.</tp:taxon-name-part><tp:taxon-name-part taxon-name-part-type="species" reg="willianilsoni">willianilsoni</tp:taxon-name-part></tp:taxon-name></italic>, from Brazil (<xref ref-type="bibr" rid="B10">Fukushima et al. 2017</xref>). We consider that the main characters shared by females of <italic><tp:taxon-name><tp:taxon-name-part taxon-name-part-type="genus" reg="Loxosceles"/><tp:taxon-name-part taxon-name-part-type="species" reg="rufescens">rufescens</tp:taxon-name-part></tp:taxon-name></italic>/<italic><tp:taxon-name><tp:taxon-name-part taxon-name-part-type="genus" reg="Loxosceles"/><tp:taxon-name-part taxon-name-part-type="species" reg="amazonica">amazonica</tp:taxon-name-part></tp:taxon-name></italic> group is the spermathecae triangular shape, two free receptacles (not attached to a transverse sclerotized plate) with large basal transverse openings with or without sclerotized edges and two dark sclerotized lateral bands with distinct levels of sclerotization depending on the species (see <xref ref-type="bibr" rid="B28">Planas and Ribera 2015</xref> and <xref ref-type="bibr" rid="B10">Fukushima et al. 2017</xref> for spermathecae variation). <italic><tp:taxon-name><tp:taxon-name-part taxon-name-part-type="genus" reg="Loxosceles">Loxosceles</tp:taxon-name-part><tp:taxon-name-part taxon-name-part-type="species" reg="cardosoi">cardosoi</tp:taxon-name-part></tp:taxon-name></italic> sp. n. females have a transverse sclerotized plate (compatible with those species of <italic><tp:taxon-name><tp:taxon-name-part taxon-name-part-type="genus" reg="Loxosceles"/><tp:taxon-name-part taxon-name-part-type="species" reg="gaucho">gaucho</tp:taxon-name-part></tp:taxon-name></italic> group) and the receptacles are short (contrary to <italic><tp:taxon-name><tp:taxon-name-part taxon-name-part-type="genus" reg="Loxosceles"/><tp:taxon-name-part taxon-name-part-type="species" reg="rufescens">rufescens</tp:taxon-name-part></tp:taxon-name></italic>/<italic><tp:taxon-name><tp:taxon-name-part taxon-name-part-type="genus" reg="Loxosceles"/><tp:taxon-name-part taxon-name-part-type="species" reg="amazonica">amazonica</tp:taxon-name-part></tp:taxon-name></italic> group) and broad (as in the <italic><tp:taxon-name><tp:taxon-name-part taxon-name-part-type="genus" reg="Loxosceles"/><tp:taxon-name-part taxon-name-part-type="species" reg="rufescens">rufescens</tp:taxon-name-part></tp:taxon-name></italic>/<italic><tp:taxon-name><tp:taxon-name-part taxon-name-part-type="genus" reg="Loxosceles"/><tp:taxon-name-part taxon-name-part-type="species" reg="amazonica">amazonica</tp:taxon-name-part></tp:taxon-name></italic> group). A single dark sclerotized band is present (another characteristic of <italic><tp:taxon-name><tp:taxon-name-part taxon-name-part-type="genus" reg="Loxosceles"/><tp:taxon-name-part taxon-name-part-type="species" reg="rufescens">rufescens</tp:taxon-name-part></tp:taxon-name></italic>/<italic><tp:taxon-name><tp:taxon-name-part taxon-name-part-type="genus" reg="Loxosceles"/><tp:taxon-name-part taxon-name-part-type="species" reg="amazonica">amazonica</tp:taxon-name-part></tp:taxon-name></italic> group). The bursa copulatrix is strongly sclerotized. The putative sister species, <italic><tp:taxon-name><tp:taxon-name-part taxon-name-part-type="genus" reg="Loxosceles">L.</tp:taxon-name-part><tp:taxon-name-part taxon-name-part-type="species" reg="carinhanha">carinhanha</tp:taxon-name-part></tp:taxon-name></italic> sp. n. has spermathecae weakly sclerotized lacking a transverse sclerotized plate and the receptacles are free. The bursa copulatrix is weakly sclerotized, except for a central triangular area. In favor of the inclusion of <italic><tp:taxon-name><tp:taxon-name-part taxon-name-part-type="genus" reg="Loxosceles">L.</tp:taxon-name-part><tp:taxon-name-part taxon-name-part-type="species" reg="cardosoi">cardosoi</tp:taxon-name-part></tp:taxon-name></italic> sp. n. and <italic><tp:taxon-name><tp:taxon-name-part taxon-name-part-type="genus" reg="Loxosceles">L.</tp:taxon-name-part><tp:taxon-name-part taxon-name-part-type="species" reg="carinhanha">carinhanha</tp:taxon-name-part></tp:taxon-name></italic> sp. n. in <italic><tp:taxon-name><tp:taxon-name-part taxon-name-part-type="genus" reg="Loxosceles"/><tp:taxon-name-part taxon-name-part-type="species" reg="rufescens">rufescens</tp:taxon-name-part></tp:taxon-name></italic>/<italic><tp:taxon-name><tp:taxon-name-part taxon-name-part-type="genus" reg="Loxosceles"/><tp:taxon-name-part taxon-name-part-type="species" reg="amazonica">amazonica</tp:taxon-name-part></tp:taxon-name></italic> group are the short cymbium in males and the broad and no sclerotized receptacles in females. Additionaly, <italic><tp:taxon-name><tp:taxon-name-part taxon-name-part-type="genus" reg="Loxosceles">L.</tp:taxon-name-part><tp:taxon-name-part taxon-name-part-type="species" reg="carinhanha">carinhanha</tp:taxon-name-part></tp:taxon-name></italic> sp. n. spermathecae have a single dark sclerotized band. There is no supporting character for the inclusion of males in the <italic><tp:taxon-name><tp:taxon-name-part taxon-name-part-type="genus" reg="Loxosceles"/><tp:taxon-name-part taxon-name-part-type="species" reg="gaucho">gaucho</tp:taxon-name-part></tp:taxon-name></italic> group. In females, <italic><tp:taxon-name><tp:taxon-name-part taxon-name-part-type="genus" reg="Loxosceles">L.</tp:taxon-name-part><tp:taxon-name-part taxon-name-part-type="species" reg="cardosoi">cardosoi</tp:taxon-name-part></tp:taxon-name></italic> sp. n. has the characters transverse sclerotized plate and short receptacles, which are lacking in <italic><tp:taxon-name><tp:taxon-name-part taxon-name-part-type="genus" reg="Loxosceles">L.</tp:taxon-name-part><tp:taxon-name-part taxon-name-part-type="species" reg="carinhanha">carinhanha</tp:taxon-name-part></tp:taxon-name></italic> sp. n. Therefore, it seems more parsimonious to include the two species in the <italic><tp:taxon-name><tp:taxon-name-part taxon-name-part-type="genus" reg="Loxosceles"/><tp:taxon-name-part taxon-name-part-type="species" reg="rufescens">rufescens</tp:taxon-name-part></tp:taxon-name></italic>/<italic><tp:taxon-name><tp:taxon-name-part taxon-name-part-type="genus" reg="Loxosceles"/><tp:taxon-name-part taxon-name-part-type="species" reg="amazonica">amazonica</tp:taxon-name-part></tp:taxon-name></italic> group, elevating to five the number of species of this group in South America. These two species are very distinctive of the other species of the group both in the New and the Old World.</p><p>It has been proposed the origin of <italic><tp:taxon-name><tp:taxon-name-part taxon-name-part-type="genus" reg="Loxosceles">Loxosceles</tp:taxon-name-part><tp:taxon-name-part taxon-name-part-type="species" reg="rufescens">rufescens</tp:taxon-name-part></tp:taxon-name></italic> group in the Old World with a posterior introduction of <italic><tp:taxon-name><tp:taxon-name-part taxon-name-part-type="genus" reg="Loxosceles">L.</tp:taxon-name-part><tp:taxon-name-part taxon-name-part-type="species" reg="amazonica">amazonica</tp:taxon-name-part></tp:taxon-name></italic> during portuguese colonization of Brazil beginning in 1500 (<xref ref-type="bibr" rid="B9">Duncan et al. 2010</xref>). One of the evidences for the introduction hypothesis was the lack of other related species in South America (<xref ref-type="bibr" rid="B9">Duncan et al. 2010</xref>). Recently, <xref ref-type="bibr" rid="B10">Fukushima et al. (2017)</xref> described two species related with <italic><tp:taxon-name><tp:taxon-name-part taxon-name-part-type="genus" reg="Loxosceles">L.</tp:taxon-name-part><tp:taxon-name-part taxon-name-part-type="species" reg="amazonica">amazonica</tp:taxon-name-part></tp:taxon-name></italic> and <italic><tp:taxon-name><tp:taxon-name-part taxon-name-part-type="genus" reg="Loxosceles">L.</tp:taxon-name-part><tp:taxon-name-part taxon-name-part-type="species" reg="rufescens">rufescens</tp:taxon-name-part></tp:taxon-name></italic> from Brazil and argued contrary to this possibility for the short time (500 years) for speciation taking place. The discovery of two additional and very distinctive species reinforces the proposal of <xref ref-type="bibr" rid="B10">Fukushima et al. (2017)</xref>. As the <italic><tp:taxon-name><tp:taxon-name-part taxon-name-part-type="genus" reg="Loxosceles">Loxosceles</tp:taxon-name-part></tp:taxon-name></italic> diversity in South America is still largely unknown, it is necessary more efforts to collect and describe species from more remote areas of Brazil, mainly those in the northeastern and central western regions, as the areas under study here, which seems to be a hot spot for <italic><tp:taxon-name><tp:taxon-name-part taxon-name-part-type="genus" reg="Loxosceles">Loxosceles</tp:taxon-name-part></tp:taxon-name></italic> diversity.</p><fig id="F9" position="float" orientation="portrait"><label>Figures 37–41.</label><caption><p><italic><tp:taxon-name><tp:taxon-name-part taxon-name-part-type="genus" reg="Loxosceles">Loxosceles</tp:taxon-name-part><tp:taxon-name-part taxon-name-part-type="species" reg="carinhanha">carinhanha</tp:taxon-name-part></tp:taxon-name></italic> sp. n., paratype female (<named-content xmlns:xlink="http://www.w3.org/1999/xlink" content-type="dwc:institutional_code" xlink:type="simple">MZUSP</named-content> 74437) <bold>37</bold> carapace and palp <bold>38</bold> left palp, prolateral <bold>39−41</bold> spermathecae <bold>39</bold> ventral <bold>40</bold> dorsal, with bursa copulatrix over receptacles <bold>41</bold> dorsal, bursa copulatrix unfolded below. Abbreviations: bc bursa copulatrix, r receptacle, sta sclerotized triangular area. Scale bar: 1 mm.</p></caption><graphic xmlns:xlink="http://www.w3.org/1999/xlink" xlink:href="zookeys-806-047-g009.jpg" position="float" orientation="portrait" xlink:type="simple" id="oo_249570.jpg"/></fig></tp:treatment-sec><tp:treatment-sec><!--Section generated to contain objects referenced in tp:taxon-treatment.--><fig id="F1" position="float" orientation="portrait"><label>Figure 1.</label><caption><p>Map showing records of <italic><tp:taxon-name><tp:taxon-name-part taxon-name-part-type="genus" reg="Loxosceles">L.</tp:taxon-name-part><tp:taxon-name-part taxon-name-part-type="species" reg="ericsoni">ericsoni</tp:taxon-name-part></tp:taxon-name></italic> sp. n., <italic><tp:taxon-name><tp:taxon-name-part taxon-name-part-type="genus" reg="Loxosceles">L.</tp:taxon-name-part><tp:taxon-name-part taxon-name-part-type="species" reg="karstica">karstica</tp:taxon-name-part></tp:taxon-name></italic> sp. n., <italic><tp:taxon-name><tp:taxon-name-part taxon-name-part-type="genus" reg="Loxosceles">L.</tp:taxon-name-part><tp:taxon-name-part taxon-name-part-type="species" reg="carinhanha">carinhanha</tp:taxon-name-part></tp:taxon-name></italic> sp. n., and <italic><tp:taxon-name><tp:taxon-name-part taxon-name-part-type="genus" reg="Loxosceles">L.</tp:taxon-name-part><tp:taxon-name-part taxon-name-part-type="species" reg="cardosoi">cardosoi</tp:taxon-name-part></tp:taxon-name></italic> sp. n</p></caption><graphic xmlns:xlink="http://www.w3.org/1999/xlink" xlink:href="zookeys-806-047-g001.jpg" position="float" orientation="portrait" xlink:type="simple" id="oo_249562.jpg"/></fig><fig id="F10" position="float" orientation="portrait"><label>Figures 42–47.</label><caption><p><italic><tp:taxon-name><tp:taxon-name-part taxon-name-part-type="genus" reg="Loxosceles">Loxosceles</tp:taxon-name-part><tp:taxon-name-part taxon-name-part-type="species" reg="cardosoi">cardosoi</tp:taxon-name-part></tp:taxon-name></italic> sp. n., holotype male (<named-content xmlns:xlink="http://www.w3.org/1999/xlink" content-type="dwc:institutional_code" xlink:type="simple">MZUSP</named-content> 74440) <bold>42</bold> carapace and palp <bold>43−45</bold> left palpal bulb <bold>43</bold> dorsal <bold>44</bold> prolateral <bold>45</bold> retrolateral <bold>46, 47</bold> left palp <bold>46</bold> prolateral <bold>47</bold> retrolateral. Scale bar: 1 mm.</p></caption><graphic xmlns:xlink="http://www.w3.org/1999/xlink" xlink:href="zookeys-806-047-g010.jpg" position="float" orientation="portrait" xlink:type="simple" id="oo_249572.jpg"/></fig><fig id="F11" position="float" orientation="portrait"><label>Figure 48.</label><caption><p><italic><tp:taxon-name><tp:taxon-name-part taxon-name-part-type="genus" reg="Loxosceles">Loxosceles</tp:taxon-name-part><tp:taxon-name-part taxon-name-part-type="species" reg="cardosoi">cardosoi</tp:taxon-name-part></tp:taxon-name></italic> sp. n., holotype male (<named-content xmlns:xlink="http://www.w3.org/1999/xlink" content-type="dwc:institutional_code" xlink:type="simple">MZUSP</named-content> 74440), left leg I, detail of macrosetae on median portion of femur. Scale bar: 1 mm.</p></caption><graphic xmlns:xlink="http://www.w3.org/1999/xlink" xlink:href="zookeys-806-047-g011.jpg" position="float" orientation="portrait" xlink:type="simple" id="oo_249573.jpg"/></fig></tp:treatment-sec><ref-list><ref id="B14"><mixed-citation xmlns:xlink="http://www.w3.org/1999/xlink" xlink:type="simple"><person-group><name name-style="western"><surname>Gertsch</surname><given-names>WJ</given-names></name></person-group> (<year>1967</year>) The spider genus <italic><tp:taxon-name><tp:taxon-name-part taxon-name-part-type="genus">Loxosceles</tp:taxon-name-part></tp:taxon-name></italic> in South America (<tp:taxon-name><tp:taxon-name-part taxon-name-part-type="order">Araneae</tp:taxon-name-part></tp:taxon-name>, <tp:taxon-name><tp:taxon-name-part taxon-name-part-type="family">Scytodidae</tp:taxon-name-part></tp:taxon-name>). Bulletin of the American Museum of Natural History 136: 117−174. <ext-link xlink:type="simple" ext-link-type="uri" xlink:href="http://digitallibrary.amnh.org/handle/2246/1989">http://digitallibrary.amnh.org/handle/2246/1989</ext-link></mixed-citation></ref><ref id="B10"><mixed-citation xmlns:xlink="http://www.w3.org/1999/xlink" xlink:type="simple"><person-group><name name-style="western"><surname>Fukushima</surname><given-names>CS</given-names></name><name name-style="western"><surname>de Andrade</surname><given-names>RMG</given-names></name><name name-style="western"><surname>Bertani</surname><given-names>R</given-names></name></person-group> (<year>2017</year>) <article-title>Two new Brazilian species of <italic><tp:taxon-name><tp:taxon-name-part taxon-name-part-type="genus">Loxosceles</tp:taxon-name-part></tp:taxon-name></italic> Heinecken &amp; Lowe, 1832 with remarks on <italic><tp:taxon-name><tp:taxon-name-part taxon-name-part-type="genus"/><tp:taxon-name-part taxon-name-part-type="species">amazonica</tp:taxon-name-part></tp:taxon-name></italic> and <italic><tp:taxon-name><tp:taxon-name-part taxon-name-part-type="genus"/><tp:taxon-name-part taxon-name-part-type="species">rufescens</tp:taxon-name-part></tp:taxon-name></italic> groups (<tp:taxon-name><tp:taxon-name-part taxon-name-part-type="order">Araneae</tp:taxon-name-part></tp:taxon-name>, <tp:taxon-name><tp:taxon-name-part taxon-name-part-type="family">Sicariidae</tp:taxon-name-part></tp:taxon-name>).</article-title><source>ZooKeys</source><volume>667</volume>: <fpage>67</fpage>–<lpage>94</lpage>. <ext-link xlink:type="simple" ext-link-type="doi" xlink:href="10.3897/zookeys.667.11369">https://doi.org/10.3897/zookeys.667.11369</ext-link></mixed-citation></ref><ref id="B28"><mixed-citation xmlns:xlink="http://www.w3.org/1999/xlink" xlink:type="simple"><person-group><name name-style="western"><surname>Planas</surname><given-names>E</given-names></name><name name-style="western"><surname>Ribera</surname><given-names>C</given-names></name></person-group> (<year>2015</year>) Description of six new species of <italic><tp:taxon-name><tp:taxon-name-part taxon-name-part-type="genus">Loxosceles</tp:taxon-name-part></tp:taxon-name></italic> (<tp:taxon-name><tp:taxon-name-part taxon-name-part-type="order">Araneae</tp:taxon-name-part></tp:taxon-name>: <tp:taxon-name><tp:taxon-name-part taxon-name-part-type="family">Sicariidae</tp:taxon-name-part></tp:taxon-name>) endemic to the Canary Islands and the utility of DNA barcoding for their fast and accurate identification. Zoological Journal of the Linnean Society 174: 47−73. <ext-link xlink:type="simple" ext-link-type="doi" xlink:href="10.1111/zoj.12226">https://doi.org/10.1111/zoj.12226</ext-link></mixed-citation></ref><ref id="B9"><mixed-citation xmlns:xlink="http://www.w3.org/1999/xlink" xlink:type="simple"><person-group><name name-style="western"><surname>Duncan</surname><given-names>RP</given-names></name><name name-style="western"><surname>Rynerson</surname><given-names>MR</given-names></name><name name-style="western"><surname>Ribera</surname><given-names>C</given-names></name><name name-style="western"><surname>Binford</surname><given-names>GJ</given-names></name></person-group> (<year>2010</year>) Diversity of <italic><tp:taxon-name><tp:taxon-name-part taxon-name-part-type="genus">Loxosceles</tp:taxon-name-part></tp:taxon-name></italic> spiders in northwestern Africa and molecular support for cryptic species in the <italic><tp:taxon-name><tp:taxon-name-part taxon-name-part-type="genus">Loxosceles</tp:taxon-name-part><tp:taxon-name-part taxon-name-part-type="species">rufescens</tp:taxon-name-part></tp:taxon-name></italic> lineage. Molecular Phylogenetics and Evolution 55: 234−248. <ext-link xlink:type="simple" ext-link-type="doi" xlink:href="10.1016/j.ympev.2009.11.026">https://doi.org/10.1016/j.ympev.2009.11.026</ext-link></mixed-citation></ref></ref-list></tp:taxon-treatment>
