# Supplementary material for: Four new troglophilic species of Loxosceles Heinecken & Lowe, 1832: contributions to the knowledge of recluse spiders from Brazilian caves (Araneae, Sicariidae)
Source: Zookeys. 2018 Dec 13;(806):47–72. doi: 10.3897/zookeys.806.27404 (PMC6302074; doi:10.3897/zookeys.806.27404)
Supplement: XML Treatment for Loxosceles cardosoi [file zookeys.806.27404-treatment4.xml]

<!DOCTYPE tp:taxon-treatment
  PUBLIC "-//TaxonX//DTD Taxonomic Treatment Publishing DTD v0 20100105//EN" "tax-treatment-NSO.dtd">
<tp:taxon-treatment xmlns:tp="http://www.plazi.org/taxpub"><tp:treatment-meta><kwd-group><label>Taxon classification</label><kwd><named-content xmlns:xlink="http://www.w3.org/1999/xlink" content-type="kingdom">Animalia</named-content></kwd><kwd><named-content xmlns:xlink="http://www.w3.org/1999/xlink" content-type="order">Araneae</named-content></kwd><kwd><named-content xmlns:xlink="http://www.w3.org/1999/xlink" content-type="family">Sicariidae</named-content></kwd></kwd-group><mixed-citation publication-type="journal"><person-group><name><surname>Bertani</surname><given-names>Rogério</given-names></name><name><surname>von Schimonsky</surname><given-names>Diego M.</given-names></name><name><surname>Gallão</surname><given-names>Jonas E.</given-names></name><name><surname>Bichuette</surname><given-names>Maria E.</given-names></name></person-group><article-title>Four new troglophilic species of <italic><tp:taxon-name><tp:taxon-name-part taxon-name-part-type="genus" reg="Loxosceles">Loxosceles</tp:taxon-name-part></tp:taxon-name></italic> Heinecken &amp; Lowe, 1832: contributions to the knowledge of recluse spiders from Brazilian caves (<tp:taxon-name><tp:taxon-name-part taxon-name-part-type="order">Araneae</tp:taxon-name-part></tp:taxon-name>, <tp:taxon-name><tp:taxon-name-part taxon-name-part-type="family">Sicariidae</tp:taxon-name-part></tp:taxon-name>)</article-title><source>Zookeys</source><day>13</day><month>12</month><year>2018</year><volume>2018</volume><issue>806</issue><fpage>47</fpage><lpage>72</lpage><pub-id pub-id-type="doi">10.3897/zookeys.806.27404</pub-id></mixed-citation></tp:treatment-meta><tp:nomenclature><tp:taxon-name>
            <tp:taxon-name-part taxon-name-part-type="genus" reg="Loxosceles">Loxosceles</tp:taxon-name-part>
            <tp:taxon-name-part taxon-name-part-type="species" reg="cardosoi">cardosoi</tp:taxon-name-part>
            <object-id xmlns:xlink="http://www.w3.org/1999/xlink" content-type="zoobank" xlink:type="simple">http://zoobank.org/FB08FAF6-0DFD-4E30-8C29-088423627E1F</object-id>
          </tp:taxon-name><tp:taxon-authority>Bertani, von Schimonsky &amp; Gallão</tp:taxon-authority><tp:taxon-status xmlns:xlink="http://www.w3.org/1999/xlink" xlink:type="simple">sp. n.</tp:taxon-status><xref ref-type="fig" rid="F1">Figs 1</xref><xref ref-type="fig" rid="F10">, 42–47</xref><xref ref-type="fig" rid="F11">, 48</xref><xref ref-type="fig" rid="F12">, 49–54</xref><xref ref-type="fig" rid="F13">, 56</xref><xref ref-type="fig" rid="F13">, 57</xref></tp:nomenclature><tp:treatment-sec sec-type="material" id="SECID0EORBG"><title>Material examined.</title><p>Male holotype (<named-content xmlns:xlink="http://www.w3.org/1999/xlink" content-type="dwc:institutional_code" xlink:type="simple">MZUSP</named-content> 74440) and female paratype (<named-content xmlns:xlink="http://www.w3.org/1999/xlink" content-type="dwc:institutional_code" xlink:type="simple">MZUSP</named-content> 74441), 1 male, 4 females paratypes (<named-content xmlns:xlink="http://www.w3.org/1999/xlink" content-type="dwc:institutional_code" xlink:type="simple">MZUSP</named-content> 74442), 2 males, 4 females paratypes (<abbrev xmlns:xlink="http://www.w3.org/1999/xlink" content-type="institution" xlink:title="Laboratório de Estudos Subterrâneos, Universidade Federal de São Carlos, São Carlos" id="ABBRID0EDSBG" xlink:type="simple">LES</abbrev> 14710), BRAZIL: <italic>Bahia</italic>, Carinhanha, Gruna da Altina cave (<named-content xmlns:xlink="http://www.w3.org/1999/xlink" content-type="dwc:verbatimCoordinates" xlink:type="simple"><named-content content-type="geo-json" specific-use="{&#34;type&#34;:&#34;Point&#34;,&#34;coordinates&#34;:[-43.750000,-13.550000]}" id="NCID0ENSBG" xlink:type="simple">13°33'S, 43°45'W</named-content></named-content>) 496 m a.s.l., M.E. Bichuette, N. Hattori and J.E. Gallão leg., 01.vi.2012.</p></tp:treatment-sec><tp:treatment-sec sec-type="material" id="SECID0ESSBG"><title>Other material examined.</title><p>BRAZIL, <italic>Bahia</italic>: Carinhanha, Gruna da <tp:taxon-name>Altina</tp:taxon-name> Cave (<named-content xmlns:xlink="http://www.w3.org/1999/xlink" content-type="dwc:verbatimCoordinates" xlink:type="simple"><named-content content-type="geo-json" specific-use="{&#34;type&#34;:&#34;Point&#34;,&#34;coordinates&#34;:[-43.750000,-13.550000]}" id="NCID0EATBG" xlink:type="simple">13°33'S, 43°45'W</named-content></named-content>) 496 m a.s.l., 10 immatures, M.E. Bichuette, N. Hattori and J.E. Gallão leg., 01.vi.2012 (<abbrev xmlns:xlink="http://www.w3.org/1999/xlink" content-type="institution" xlink:title="Laboratório de Estudos Subterrâneos, Universidade Federal de São Carlos, São Carlos" id="ABBRID0EFTBG" xlink:type="simple">LES</abbrev> 14711).</p></tp:treatment-sec><tp:treatment-sec sec-type="diagnosis" id="SECID0EKTBG"><title>Diagnosis.</title><p>Males of <italic><tp:taxon-name><tp:taxon-name-part taxon-name-part-type="genus" reg="Loxosceles">Loxosceles</tp:taxon-name-part><tp:taxon-name-part taxon-name-part-type="species" reg="cardosoi">cardosoi</tp:taxon-name-part></tp:taxon-name></italic> sp. n. resemble those of <italic><tp:taxon-name><tp:taxon-name-part taxon-name-part-type="genus" reg="Loxosceles">L.</tp:taxon-name-part><tp:taxon-name-part taxon-name-part-type="species" reg="carinhanha">carinhanha</tp:taxon-name-part></tp:taxon-name></italic> sp. n. by having a group of macrosetae on the median prolateral area of femur I (Fig. <xref ref-type="fig" rid="F11">48</xref>). They can be distinguished from the males of <italic><tp:taxon-name><tp:taxon-name-part taxon-name-part-type="genus" reg="Loxosceles">L.</tp:taxon-name-part><tp:taxon-name-part taxon-name-part-type="species" reg="carinhanha">carinhanha</tp:taxon-name-part></tp:taxon-name></italic> sp. n. by the slender embolus with a gentle curvature on its median area ending in a strong curvature on its apex (Figs <xref ref-type="fig" rid="F10">43–45</xref>) and the straight metatarsus I. Females of <italic><tp:taxon-name><tp:taxon-name-part taxon-name-part-type="genus" reg="Loxosceles">L.</tp:taxon-name-part><tp:taxon-name-part taxon-name-part-type="species" reg="cardosoi">cardosoi</tp:taxon-name-part></tp:taxon-name></italic> sp. n. resemble those of <italic><tp:taxon-name><tp:taxon-name-part taxon-name-part-type="genus" reg="Loxosceles">L.</tp:taxon-name-part><tp:taxon-name-part taxon-name-part-type="species" reg="carinhanha">carinhanha</tp:taxon-name-part></tp:taxon-name></italic> sp. n. by having spermathecae as a large, weakly sclerotized pouch with two large receptacles on its distal portion. Females of <italic><tp:taxon-name><tp:taxon-name-part taxon-name-part-type="genus" reg="Loxosceles">L.</tp:taxon-name-part><tp:taxon-name-part taxon-name-part-type="species" reg="cardosoi">cardosoi</tp:taxon-name-part></tp:taxon-name></italic> sp. n. can be distinguished from those of <italic><tp:taxon-name><tp:taxon-name-part taxon-name-part-type="genus" reg="Loxosceles">L.</tp:taxon-name-part><tp:taxon-name-part taxon-name-part-type="species" reg="carinhanha">carinhanha</tp:taxon-name-part></tp:taxon-name></italic> by the spermathecae having a sclerotized transverse plate, one dark sclerotized band reaching the basal area of each receptacle and dorsal and ventral parts of bursa copulatrix strongly sclerotized (Figs <xref ref-type="fig" rid="F12">51–54</xref>).</p><fig id="F10" position="float" orientation="portrait"><label>Figures 42–47.</label><caption><p><italic><tp:taxon-name><tp:taxon-name-part taxon-name-part-type="genus" reg="Loxosceles">Loxosceles</tp:taxon-name-part><tp:taxon-name-part taxon-name-part-type="species" reg="cardosoi">cardosoi</tp:taxon-name-part></tp:taxon-name></italic> sp. n., holotype male (<named-content xmlns:xlink="http://www.w3.org/1999/xlink" content-type="dwc:institutional_code" xlink:type="simple">MZUSP</named-content> 74440) <bold>42</bold> carapace and palp <bold>43−45</bold> left palpal bulb <bold>43</bold> dorsal <bold>44</bold> prolateral <bold>45</bold> retrolateral <bold>46, 47</bold> left palp <bold>46</bold> prolateral <bold>47</bold> retrolateral. Scale bar: 1 mm.</p></caption><graphic xmlns:xlink="http://www.w3.org/1999/xlink" xlink:href="zookeys-806-047-g010.jpg" position="float" orientation="portrait" xlink:type="simple" id="oo_249572.jpg"/></fig></tp:treatment-sec><tp:treatment-sec sec-type="description" id="SECID0EWXBG"><title>Description.</title><p><italic>Male holotype</italic>: Total length 7.54. Carapace 3.70 long, 3.54 wide. Eye sizes and interdistances: <abbrev xmlns:xlink="http://www.w3.org/1999/xlink" xlink:title="anterior lateral eye" id="ABBRID0E5XBG" xlink:type="simple">ALE</abbrev> 0.23, <abbrev xmlns:xlink="http://www.w3.org/1999/xlink" xlink:title="posterior median eye" id="ABBRID0ECYBG" xlink:type="simple">PME</abbrev> 0.20, <abbrev xmlns:xlink="http://www.w3.org/1999/xlink" xlink:title="posterior lateral eye" id="ABBRID0EGYBG" xlink:type="simple">PLE</abbrev> 0.19, <abbrev xmlns:xlink="http://www.w3.org/1999/xlink" xlink:title="posterior median eye" id="ABBRID0EKYBG" xlink:type="simple">PME</abbrev>-<abbrev xmlns:xlink="http://www.w3.org/1999/xlink" xlink:title="posterior lateral eye" id="ABBRID0EOYBG" xlink:type="simple">PLE</abbrev> 0.02, <abbrev xmlns:xlink="http://www.w3.org/1999/xlink" xlink:title="posterior median eye" id="ABBRID0ESYBG" xlink:type="simple">PME</abbrev>-<abbrev xmlns:xlink="http://www.w3.org/1999/xlink" xlink:title="anterior lateral eye" id="ABBRID0EWYBG" xlink:type="simple">ALE</abbrev> 0.23; clypeus 0.30. Leg formula II, IV, III, I. Leg lengths: leg I: femur 7.39, patella 1.38, tibia 8.25, metatarsus 9.26, tarsus 1.77, total 28.05; II: 10.12, 1.43, 12.41, 13.65, 2.06, 39.67; III: 8.05, 1.36, 8.04, 9.82, 1.52, 28.79; IV: 8.67, 1.38, 9.04, 11.74, 2.03, 32.86. Palp: femur 2.10 long, 0.47 wide; patella 0.57 long, 0.51 wide; tibia 1.27 long, 0.67 wide; cymbium 0.72 long, 0.52 wide. Labium 0.89 long, 0.52 wide. Sternum 1.85 long, 1.82 wide. Femur I 2.0 times as long, tibia I 2.2 times as long, and leg I 7.6 as long as carapace. Palpal femur 4.5 times longer than wide, tibia 1.9 times longer than wide, cymbium oval (Figs <xref ref-type="fig" rid="F10">46</xref>, <xref ref-type="fig" rid="F10">47</xref>). Bulb suboval and approximately same size as cymbium. Embolus slender, with a gentle curvature to dorsal aspect on its middle and a strong curvature on apex, approximately two times longer than bulb length in retrolateral view, without carina (Figs <xref ref-type="fig" rid="F10">44</xref>, <xref ref-type="fig" rid="F10">45</xref>). Cephalic region of carapace, fovea and thoracic striae with long, greyish setae forming a pattern (Fig. <xref ref-type="fig" rid="F10">42</xref>). Carapace and chelicerae uniformly reddish (Fig. <xref ref-type="fig" rid="F10">42</xref>). Abdomen, legs and palp light brown, covered by short, greyish setae. Femur I dorsally brown on its base. Coxae and sternum light brown, labium and endites brown. Femur I prolateral median area with a series of macrosetae (Fig. <xref ref-type="fig" rid="F11">48</xref>).</p><fig id="F11" position="float" orientation="portrait"><label>Figure 48.</label><caption><p><italic><tp:taxon-name><tp:taxon-name-part taxon-name-part-type="genus" reg="Loxosceles">Loxosceles</tp:taxon-name-part><tp:taxon-name-part taxon-name-part-type="species" reg="cardosoi">cardosoi</tp:taxon-name-part></tp:taxon-name></italic> sp. n., holotype male (<named-content xmlns:xlink="http://www.w3.org/1999/xlink" content-type="dwc:institutional_code" xlink:type="simple">MZUSP</named-content> 74440), left leg I, detail of macrosetae on median portion of femur. Scale bar: 1 mm.</p></caption><graphic xmlns:xlink="http://www.w3.org/1999/xlink" xlink:href="zookeys-806-047-g011.jpg" position="float" orientation="portrait" xlink:type="simple" id="oo_249573.jpg"/></fig><p><italic>Female paratype</italic>: Total length 9.15. Carapace 4.05 long, 3.49 wide. Eye sizes and interdistances: <abbrev xmlns:xlink="http://www.w3.org/1999/xlink" xlink:title="anterior lateral eye" id="ABBRID0EX1BG" xlink:type="simple">ALE</abbrev> 0.26, <abbrev xmlns:xlink="http://www.w3.org/1999/xlink" xlink:title="posterior median eye" id="ABBRID0E21BG" xlink:type="simple">PME</abbrev> 0.24, <abbrev xmlns:xlink="http://www.w3.org/1999/xlink" xlink:title="posterior lateral eye" id="ABBRID0E61BG" xlink:type="simple">PLE</abbrev> 0.22, <abbrev xmlns:xlink="http://www.w3.org/1999/xlink" xlink:title="posterior median eye" id="ABBRID0ED2BG" xlink:type="simple">PME</abbrev>-<abbrev xmlns:xlink="http://www.w3.org/1999/xlink" xlink:title="posterior lateral eye" id="ABBRID0EH2BG" xlink:type="simple">PLE</abbrev> 0.04, <abbrev xmlns:xlink="http://www.w3.org/1999/xlink" xlink:title="posterior median eye" id="ABBRID0EL2BG" xlink:type="simple">PME</abbrev>-<abbrev xmlns:xlink="http://www.w3.org/1999/xlink" xlink:title="anterior lateral eye" id="ABBRID0EP2BG" xlink:type="simple">ALE</abbrev> 0.36; clypeus 0.49. Leg formula II, IV, I, III. Leg lengths (left): leg I: femur 7.45, patella 1.42, tibia 8.24, metatarsus 8.30, tarsus 1.69, total 27.10; II: 8.87, 1.48, 9.87, 10.22, 1.80, 32.24; III: 7.30, 1.48, 7.00, 8.17, 1.48, 25.43; IV: 8.10, 1.48, 8.20, 9.91, 1.73, 29.42. Palp: femur 1.36 long, 0.31 wide; patella 0.36 long, 0.41 wide; tibia 1.18 long, 0.29 wide; tarsus 1.78 long, 0.22 wide. Labium 0.66 long, 0.64 wide. Sternum 2.13 long, 1.79 wide. Femur I 1.8 times as long, tibia I 2.0 times as long, and leg I 6.7 as long as carapace. Palpal femur 4.4 times longer than wide, tibia 4.0 longer than wide, tarsus not incrassate (Fig. <xref ref-type="fig" rid="F12">50</xref>). Spermathecae are a large weakly sclerotized pouch with two large receptacles on its distal portion, a broad transverse sclerotized plate, and one dark sclerotized band reaching the basal area of each receptacle. Dorsal and ventral parts of bursa copulatrix strongly sclerotized (Figs <xref ref-type="fig" rid="F12">51–54</xref>). Cephalic region of carapace, fovea, and thoracic striae with long, greyish setae (Fig. <xref ref-type="fig" rid="F12">49</xref>). Carapace light brown, cephalic area slightly darker (Fig. <xref ref-type="fig" rid="F12">49</xref>). Chelicerae brown. Abdomen and legs light brown, covered by short, greyish setae. Palp femur and patella light brown, tibia and tarsus reddish brown (Fig. <xref ref-type="fig" rid="F12">50</xref>). Coxae and sternum light brown; labium and endites brown.</p><fig id="F12" position="float" orientation="portrait"><label>Figures 49–54.</label><caption><p><italic><tp:taxon-name><tp:taxon-name-part taxon-name-part-type="genus" reg="Loxosceles">Loxosceles</tp:taxon-name-part><tp:taxon-name-part taxon-name-part-type="species" reg="cardosoi">cardosoi</tp:taxon-name-part></tp:taxon-name></italic> sp. n., paratype female (<named-content xmlns:xlink="http://www.w3.org/1999/xlink" content-type="dwc:institutional_code" xlink:type="simple">MZUSP</named-content> 74441) <bold>49</bold> carapace and palp <bold>50</bold> left palp, prolateral <bold>51−54</bold> spermathecae <bold>51</bold> ventral, cuticle not removed <bold>52</bold> dorsal, with bursa copulatrix over receptacles <bold>53</bold> dorsal, bursa copulatrix unfolded below <bold>54</bold> ventral, cuticle removed. Abbreviations: ao atriobursal orifice, bc bursa copulatrix, r receptacle, sb sclerotized bar, tp transverse sclerotized plate. Scale bar: 1 mm.</p></caption><graphic xmlns:xlink="http://www.w3.org/1999/xlink" xlink:href="zookeys-806-047-g012.jpg" position="float" orientation="portrait" xlink:type="simple" id="oo_249574.jpg"/></fig></tp:treatment-sec><tp:treatment-sec sec-type="etymology" id="SECID0ES4BG"><title>Etymology.</title><p>The specific name is in honor of Dr. João Luiz Costa Cardoso, a physician who worked for several years at the Hospital Vital Brazil, Instituto Butantan, São Paulo, Brazil, treating bites and stings of venomous animals and publishing several related articles.</p></tp:treatment-sec><tp:treatment-sec sec-type="remarks" id="SECID0EX4BG"><title>Remarks.</title><p>See remarks under <italic><tp:taxon-name><tp:taxon-name-part taxon-name-part-type="genus" reg="Loxosceles">L.</tp:taxon-name-part><tp:taxon-name-part taxon-name-part-type="species" reg="carinhanha">carinhanha</tp:taxon-name-part></tp:taxon-name></italic> sp. n.</p><fig id="F13" position="float" orientation="portrait"><label>Figures 55–57.</label><caption><p>Living specimens in their habitats. <bold>55</bold><italic><tp:taxon-name><tp:taxon-name-part taxon-name-part-type="genus" reg="Loxosceles">Loxosceles</tp:taxon-name-part><tp:taxon-name-part taxon-name-part-type="species" reg="ericsoni">ericsoni</tp:taxon-name-part></tp:taxon-name></italic> sp. n. female, Bonita Cave, Peruaçu Caves National Park, Januária, state of Minas Gerais, Brazil <bold>56, 57</bold><italic><tp:taxon-name><tp:taxon-name-part taxon-name-part-type="genus" reg="Loxosceles">Loxosceles</tp:taxon-name-part><tp:taxon-name-part taxon-name-part-type="species" reg="cardosoi">cardosoi</tp:taxon-name-part></tp:taxon-name></italic>, Gruna da <tp:taxon-name>Altina</tp:taxon-name> Cave, Serra do Ramalho karst area, Carinhanha, state of Bahia, Brazil. <bold>56</bold> Female <bold>57</bold> Male. Photographs by PP Rizzato (<bold>55</bold>), ME Bichuette (<bold>56, 57</bold>).</p></caption><graphic xmlns:xlink="http://www.w3.org/1999/xlink" xlink:href="zookeys-806-047-g013.jpg" position="float" orientation="portrait" xlink:type="simple" id="oo_249575.jpg"/></fig></tp:treatment-sec><tp:treatment-sec><!--Section generated to contain objects referenced in tp:taxon-treatment.--><fig id="F1" position="float" orientation="portrait"><label>Figure 1.</label><caption><p>Map showing records of <italic><tp:taxon-name><tp:taxon-name-part taxon-name-part-type="genus" reg="Loxosceles">L.</tp:taxon-name-part><tp:taxon-name-part taxon-name-part-type="species" reg="ericsoni">ericsoni</tp:taxon-name-part></tp:taxon-name></italic> sp. n., <italic><tp:taxon-name><tp:taxon-name-part taxon-name-part-type="genus" reg="Loxosceles">L.</tp:taxon-name-part><tp:taxon-name-part taxon-name-part-type="species" reg="karstica">karstica</tp:taxon-name-part></tp:taxon-name></italic> sp. n., <italic><tp:taxon-name><tp:taxon-name-part taxon-name-part-type="genus" reg="Loxosceles">L.</tp:taxon-name-part><tp:taxon-name-part taxon-name-part-type="species" reg="carinhanha">carinhanha</tp:taxon-name-part></tp:taxon-name></italic> sp. n., and <italic><tp:taxon-name><tp:taxon-name-part taxon-name-part-type="genus" reg="Loxosceles">L.</tp:taxon-name-part><tp:taxon-name-part taxon-name-part-type="species" reg="cardosoi">cardosoi</tp:taxon-name-part></tp:taxon-name></italic> sp. n</p></caption><graphic xmlns:xlink="http://www.w3.org/1999/xlink" xlink:href="zookeys-806-047-g001.jpg" position="float" orientation="portrait" xlink:type="simple" id="oo_249562.jpg"/></fig></tp:treatment-sec></tp:taxon-treatment>
